# Supplementary material for: Identification of Novel Variants of Thyroid Hormone Receptor Interaction Protein 13 That Cause Female Infertility Characterized by Zygotic Cleavage Failure
Source: Front Physiol. 2022 Jun 23;13:899149. doi: 10.3389/fphys.2022.899149 (PMC9259851; doi:10.3389/fphys.2022.899149)
Supplement: Supplementary file 1 [file Table1.XLSX]

## Sheet: Table S1
Table S1. Differentially expressed transcripts (>2-fold change in expression) in the GV oocytes of patients with TRIP13 variants.
GeneID	gene_name	gene_biotype	Patient 1-GV-#1	Patient 1-GV-#2	Patient 1-GV-#3	Patient 1-GV-#4	Patient 1-GV-#5	Patient 1-GV-#6	Patient 1-GV-#7	Control-GV-#1	Control-GV-#2	Control-GV-#3	Control-GV-#4	Control-GV-#5	Control-GV-#6	Control-GV-#7	Control-GV-#8	Control-GV-#9	Control-GV-#10	log2FoldChange	qvalue
ENSG00000122705	CLTA	protein_coding	33.0889	37.6823	50.8938	39.3128	37.9864	40.6426	41.8771	519.382	589.295	592.328	602.625	572.13	538.449	621.026	618.501	582.962	552.034	-3.04497	0
ENSG00000198561	CTNND1	protein_coding	129.775	148.732	174.801	135.146	148.98	147.239	142.27	66.0593	58.5465	69.9482	70.4156	80.8058	69.3012	62.2133	63.633	65.6176	72.7315	1.91989	0
ENSG00000105251	SHD	protein_coding	20.368	21.8271	27.2843	22.5124	21.6506	25.9976	15.8852	1496.43	1578.24	1410.9	1766.04	1739.99	1393.27	1442.99	1544.63	1478.43	1411.19	-5.29841	0
ENSG00000132661	NXT1	protein_coding	11.7018	13.3159	15.8205	8.7968	19.1023	9.926	14.419	623.822	574.705	674.218	633.728	655.78	592.768	694.836	622.361	578.31	640.977	-4.76205	0
ENSG00000149418	ST14	protein_coding	13.9911	13.7153	25.5512	15.5098	14.5569	18.4168	14.853	331.269	367.25	349.197	306.324	352.143	348.362	378.7	327.931	336.743	349.526	-3.58176	0
ENSG00000172336	POP7	protein_coding	20.2185	16.2742	21.9623	14.7719	13.9826	18.202	15.9108	421.436	420.966	454.142	424.151	428.088	394.193	427.635	457.195	376.73	418.425	-3.8028	0
ENSG00000183324	REC114	protein_coding	245.676	354.158	466.037	259.667	367.682	298.038	322.346	5662.52	5114.57	5059.81	4834.79	5108.88	5355.05	4587.78	4614.71	4530.5	4782.64	-3.11687	0
ENSG00000140287	HDC	protein_coding	20.1121	32.0613	27.1985	26.5549	31.8862	26.0301	31.0015	793.776	656.271	718.242	588.941	612.461	695.426	700.686	609.326	730.093	731.433	-3.80545	6.45398e-295
ENSG00000160087	UBE2J2	protein_coding	4.87444	6.97047	9.82594	6.04233	7.18386	7.71688	5.73055	133.398	142.626	204.893	140.608	188.294	178.132	187.201	149.172	177.405	173.133	-3.80803	1.9897e-276
ENSG00000211895	IGHA1	IG_C_gene	31.602	37.1327	52.6727	39.8096	41.4717	43.6456	38.0602	666.02	575.479	489.695	661.213	537.616	567.859	561.619	619.702	566.532	578.334	-3.04275	5.93675e-273
ENSG00000087191	PSMC5	protein_coding	6.58644	8.07561	17.0846	9.04497	9.86784	13.148	10.3808	249.333	229.277	261.458	233.065	245.065	246.707	254.125	231.562	256.562	261.256	-3.76104	6.25463e-269
ENSG00000108179	PPIF	protein_coding	7.3529	9.43612	12.0043	5.70449	8.96403	8.29233	5.95188	204.944	210.12	240.129	170.366	201.646	176.416	221.595	191.233	218.976	192.858	-3.83422	1.7528e-267
ENSG00000198937	CCDC167	protein_coding	26.1877	12.7602	24.8885	18.0824	18.764	23.8128	32.9018	1100.15	1215.12	1018.65	1241.44	1171.35	1264.41	865.048	1201.74	1047.47	1161.52	-4.83571	8.11242e-251
ENSG00000140400	MAN2C1	protein_coding	43.1842	44.5104	28.8024	34.1915	47.8168	52.6658	59.1256	0.706023	0.455279	1.18505	0.760129	0.794134	1.00678	0.345223	0.670168	0.912279	0.628008	6.72216	2.26737e-242
ENSG00000063854	HAGH	protein_coding	2.09032	3.86724	2.67975	2.0571	2.10076	3.93525	2.34227	315.401	237.969	350.778	171.985	392.347	321.423	230.735	171.887	339.224	350.725	-5.91938	2.75373e-237
ENSG00000178381	ZFAND2A	protein_coding	279.949	413.331	481.868	289.719	438.068	381.759	376.047	6291.14	6243.25	5411.85	6789.54	5484.26	4649.32	5131.27	5594.25	5072.6	5160.72	-3.08209	5.32114e-237
ENSG00000132823	OSER1	protein_coding	16.0344	16.1762	18.9331	12.264	9.33494	14.5354	14.7091	316.216	289.258	300.945	253.688	249.4	293.249	313.849	277.066	290.796	307.071	-3.50943	2.81744e-230
ENSG00000147383	NSDHL	protein_coding	4.11368	5.71366	8.73877	4.90334	10.8136	6.76477	5.91494	221.252	226.548	272.28	192.028	232.042	227.518	236.423	208.812	247.678	234.25	-4.30755	1.09868e-225
ENSG00000081181	ARG2	protein_coding	33.9579	50.7309	79.0078	36.6178	73.277	38.9451	37.9238	1790.25	2017.55	1738.81	1588.29	1632.65	1693.32	1392.93	1739.4	1740.29	1774.87	-4.31236	1.54442e-222
ENSG00000065427	KARS	protein_coding	6.85129	6.73326	8.32943	6.92197	8.06613	7.25517	5.29111	114.203	111.167	135.579	94.3943	108.835	108.892	125.176	98.9281	131.707	120.096	-3.21728	1.06153e-216
ENSG00000141562	NARF	protein_coding	1.77948	2.13141	4.56721	2.31731	2.24899	3.60459	3.55743	146.585	107.253	120.665	89.3489	120.364	129.465	98.2273	98.6191	114.025	144.913	-4.55586	5.59511e-216
ENSG00000100220	RTCB	protein_coding	17.619	18.0703	20.0602	18.2273	12.9535	16.8744	16.0177	291.557	281.125	284.157	218.878	250.088	309.947	239.612	251.57	288.63	296.872	-3.17321	5.92962e-216
ENSG00000155115	GTF3C6	protein_coding	30.7213	42.7203	41.7767	24.0305	36.4978	46.4255	36.1722	544.312	520.454	521.281	502.841	539.442	492.301	506.47	516.152	386.035	517.157	-2.97736	1.36808e-212
ENSG00000154277	UCHL1	protein_coding	203.465	209.228	441.423	164.381	275.972	198.997	215.249	4348.53	5611.25	5625.01	5484.75	5140.22	5118.47	4952.69	5107.74	5596.86	4962.82	-3.6362	3.68605e-208
ENSG00000125971	DYNLRB1	protein_coding	10.8703	10.06	9.17592	7.1884	8.39043	11.1221	11.5468	182.255	198.833	173.919	218.005	194.743	159.282	211.908	201.971	179.27	171.2	-3.46503	7.63463e-207
ENSG00000100294	MCAT	protein_coding	3.71564	4.15315	6.9791	3.39842	6.91183	4.31332	5.28441	116.066	118.983	102.901	108.361	117.273	104.658	125.314	104.999	101.725	106.252	-3.68779	1.4102e-203
ENSG00000125826	RBCK1	protein_coding	4.41186	3.31591	7.36251	4.2563	3.98623	6.09286	3.92162	80.2551	86.0863	84.4157	79.8796	74.1077	87.53	83.7907	81.8076	73.9857	83.7991	-3.31012	1.57629e-203
ENSG00000129460	NGDN	protein_coding	20.5558	20.907	22.4921	18.9066	25.7792	25.0224	23.1375	149.58	155.466	162.113	160.642	161.247	150.346	165.297	161.484	159.242	168.74	-2.02158	9.11287e-199
ENSG00000112941	TENT4A	protein_coding	232.338	258.395	298.823	228.138	201.914	266.198	270.366	85.8765	92.6175	95.6885	102.614	101.994	79.3069	72.7806	82.5997	82.5498	100.292	2.29511	5.53188e-196
ENSG00000168389	MFSD2A	protein_coding	7.03354	12.0961	20.5489	7.85483	12.0683	12.7104	9.13091	292.231	291.973	448.529	329.811	315.452	365.539	425.554	388.168	392.827	369.222	-4.19213	2.08406e-195
ENSG00000172426	RSPH9	protein_coding	4.61976	5.69792	8.10692	4.58843	6.96423	6.72461	5.61902	127.871	134.486	123.286	152.736	124.488	110.825	145.287	137.895	94.6839	108.006	-3.59112	9.81054e-195
ENSG00000228300	FAM174C	protein_coding	5.39968	5.44106	11.0142	7.4286	6.02107	8.25031	6.46928	114.739	119.902	161.277	134.111	160.645	139.626	121.52	124.697	144.665	126.094	-3.44161	1.85188e-194
ENSG00000232119	MCTS1	protein_coding	1.53593	1.88591	1.39407	1.16755	1.16148	2.10169	1.30316	30.4014	30.7766	27.9026	34.2014	30.4761	24.8283	32.9469	29.6053	30.3238	34.1753	-3.53495	3.7997e-194
ENSG00000170448	NFXL1	protein_coding	232.262	231.642	326.972	259.159	204.948	276.235	283.259	85.9092	94.2163	79.2963	91.2729	84.4719	91.4065	89.5551	83.9469	81.8922	90.4309	2.37655	1.99329e-192
ENSG00000144048	DUSP11	protein_coding	10.6137	14.1912	13.5347	9.22622	12.2472	12.6999	9.13641	203.375	205.748	201.401	165.062	162.758	188.281	232.334	169.124	152.621	187.751	-3.20419	2.51601e-190
ENSG00000013306	SLC25A39	protein_coding	7.39512	5.17503	8.32962	5.36212	4.31508	9.90943	6.76297	190.041	158.286	172.148	151.896	158.189	209.473	139.966	162.486	171.653	165.431	-3.83918	2.25653e-189
ENSG00000103415	HMOX2	protein_coding	5.45427	5.80861	6.03863	6.02684	6.91537	7.47063	9.62283	122.125	129.597	134.563	108.177	125.665	141.149	120.618	114.367	134.112	139.049	-3.41405	3.97496e-189
ENSG00000073578	SDHA	protein_coding	5.0004	6.40159	7.21385	5.32927	6.41871	5.14851	5.92134	109.457	111.677	137.579	81.3386	102.295	146.346	127.378	91.6961	128.473	120.286	-3.48367	4.19238e-188
ENSG00000148331	ASB6	protein_coding	1.75248	2.88689	4.05131	2.04531	2.3732	3.20324	3.2372	84.9857	85.8616	130.547	76.8023	108.137	139.989	111.98	87.7138	132.75	103.268	-4.46209	2.02525e-187
ENSG00000136003	ISCU	protein_coding	8.67369	10.4564	9.70792	8.79411	6.85513	6.37708	8.29497	185.073	162.159	187.622	163.795	206.691	219.384	126.144	161.966	175.959	213.889	-3.59338	2.68353e-187
ENSG00000091483	FH	protein_coding	25.1754	22.202	30.7763	16.7188	20.7588	21.5652	28.5957	326.666	300.383	306.653	244.224	293.165	325.588	294.101	280.218	329.54	313.248	-2.86875	1.30315e-177
ENSG00000131100	ATP6V1E1	protein_coding	13.5212	14.8407	16.8938	10.9341	13.0967	19.8598	18.9677	177.674	147.27	165.222	160.993	161.103	165.038	164.492	164.324	167.411	172.099	-2.61284	9.20557e-177
ENSG00000124562	SNRPC	protein_coding	28.0748	23.8014	20.5662	25.8102	21.4792	46.7663	17.4257	919.344	923.131	944.231	958.725	867.774	881.878	976.141	876.463	717.79	905.087	-4.28174	1.17084e-176
ENSG00000140368	PSTPIP1	protein_coding	1.33422	1.82013	4.09382	2.94211	2.65596	2.5118	0.664456	223.3	195.516	420.803	404.163	439.759	366.26	375.995	346.019	418.287	495.733	-6.54138	1.84469e-176
ENSG00000189167	ZAR1L	protein_coding	212.623	254.048	387.961	182.256	201.503	173.802	148.508	4504.1	4170.38	4022.38	4256.22	3709.86	4647.27	4016.91	4110.17	3885.83	3969.84	-3.42945	1.06341e-175
ENSG00000120685	PROSER1	protein_coding	2208.87	2479.53	2711.42	2497.03	2608.9	2467.5	2615.18	730.185	567.494	574.091	544.334	530.314	693.245	757.556	639.213	708.36	664.702	2.78052	1.23548e-175
ENSG00000134480	CCNH	protein_coding	9.47996	12.0127	9.19932	7.438	12.6011	10.6937	7.30949	171.488	174.252	161.596	136.641	141.835	139.306	154.448	153.494	145.306	149.284	-3.15366	1.06237e-171
ENSG00000115524	SF3B1	protein_coding	96.2602	117.007	119.907	96.8576	106.256	104.218	106.182	66.6835	57.9176	59.8787	57.7254	57.9973	56.7349	56.9236	54.0015	55.2062	55.9374	1.68986	3.92016e-171
ENSG00000142751	GPN2	protein_coding	1.60874	0.849708	3.46075	0.851034	1.25878	1.24024	1.0357	83.5955	74.0286	80.8315	77.496	71.408	75.3774	85.2525	73.4769	74.8869	79.8743	-4.96193	9.23704e-171
ENSG00000165672	PRDX3	protein_coding	626.475	699.928	536.626	612.004	585.085	742.415	695.098	165.307	181.241	184.97	146.608	162.296	160.095	181.689	172.374	180.088	188.017	2.71863	2.91732e-169
ENSG00000205629	LCMT1	protein_coding	51.2606	74.8911	65.0137	47.0664	70.0697	81.0997	64.9107	581.671	561.349	528.197	534.196	610.299	634.968	588.254	554.986	562.238	610.788	-2.3499	3.42018e-169
ENSG00000109501	WFS1	protein_coding	6.90876	6.69662	11.7086	8.79778	9.77434	8.34585	6.31995	131.255	95.4962	130.14	113.282	127.874	145.565	109.958	109.147	106.018	119.284	-3.02671	1.74983e-164
ENSG00000120727	PAIP2	protein_coding	25.5084	29.8654	25.9514	21.9405	29.6171	38.7058	26.7248	347.676	387.191	330.159	312.793	322.879	349.642	283.128	351.989	275.81	359.891	-2.74514	2.38519e-164
ENSG00000126602	TRAP1	protein_coding	4.77401	5.34687	5.56767	3.81952	5.64354	5.30171	7.01404	97.109	83.8385	98.3375	72.6948	83.33	119.825	83.6445	79.7562	95.8981	87.6131	-3.2675	2.39855e-161
ENSG00000085662	AKR1B1	protein_coding	33.8583	23.5018	26.9917	27.0889	18.5601	27.6496	20.25	441.517	418.88	401.814	369.265	448.573	477.567	372.079	464.583	417.882	478.28	-3.25647	3.39569e-161
ENSG00000100297	MCM5	protein_coding	2.68694	2.99705	6.44095	4.62128	2.02851	3.68301	3.3614	142.776	102.224	122.547	100.585	115.37	140.172	113.782	112.481	122.071	123.756	-4.22686	6.3199e-161
ENSG00000151287	TEX30	protein_coding	17.6077	17.2887	16.714	26.1773	17.2004	15.2254	15.5961	406.544	445.002	421.227	404.855	369.539	351.761	446.973	415.634	374.622	385.743	-3.65204	8.01843e-161
ENSG00000119414	PPP6C	protein_coding	202.986	199.52	231.626	205.086	196.178	189.407	206.056	88.6351	85.2805	95.315	80.7885	77.6073	85.5425	94.3856	88.1431	87.4154	93.5647	2.03429	4.28746e-160
ENSG00000148019	CEP78	protein_coding	51.6491	53.5863	60.7634	48.7943	51.0316	56.0819	61.659	21.2506	25.8783	25.7139	20.7058	20.3582	21.7469	19.8678	20.3964	22.0858	20.8761	2.13362	1.74546e-159
ENSG00000137106	GRHPR	protein_coding	2.84075	3.33012	6.58488	3.87858	4.55394	6.09753	5.79128	102.162	77.4014	101.5	75.7056	90.9333	93.3556	87.0414	75.3508	86.4131	94.4815	-3.43633	5.44181e-158
ENSG00000148943	LIN7C	protein_coding	93.0839	100.101	79.7815	95.6436	85.0367	94.3238	96.7109	16.7334	14.4618	11.3823	8.7987	9.44801	12.9834	10.1718	12.4521	12.8929	13.106	3.73235	9.63973e-158
ENSG00000132406	TMEM128	protein_coding	164.47	170.023	172.131	173.824	167.269	175.564	175.674	32.5937	35.137	23.4536	29.4738	26.0086	23.0731	27.1931	35.3874	19.5574	25.9782	3.43759	2.72572e-157
ENSG00000105443	CYTH2	protein_coding	0.844105	0.806487	2.03382	1.52531	0.758248	1.84016	1.89123	61.4443	54.1731	66.8879	48.6811	62.3668	70.2037	59.4447	50.4931	66.3154	63.3284	-4.64834	2.99822e-157
ENSG00000090316	MAEA	protein_coding	3.85264	5.12104	6.89526	3.98618	4.61165	3.99191	5.0347	51.8174	52.6142	59.6803	43.9563	49.807	60.1972	53.2983	48.9832	63.9586	55.5725	-2.70133	7.23966e-156
ENSG00000163754	GYG1	protein_coding	55.9689	85.5254	126.537	66.711	95.7404	74.79	72.8127	993.855	1029.79	1172.63	849.436	1097.49	843.229	828.009	901.844	968.062	1012.41	-2.76533	1.13348e-155
ENSG00000082515	MRPL22	protein_coding	8.26285	4.44133	6.52967	2.85225	7.32678	7.53768	6.04007	166.401	167.464	157.218	185.394	166.309	171.641	152.475	190.69	141.662	157.345	-3.95227	1.17923e-155
ENSG00000176476	SGF29	protein_coding	8.77636	13.2086	15.5185	18.5361	14.7709	16.2273	15.905	305.98	278.831	249.509	260.688	304.077	274.219	300.907	252.868	253.186	233.487	-3.39236	2.47497e-155
ENSG00000175221	MED16	protein_coding	3.02231	4.15985	9.56895	2.81861	4.72117	6.4243	5.78652	194.653	166.663	244.892	264.606	212.604	305.11	171.727	317.341	280.093	245.783	-4.7632	6.83741e-155
ENSG00000175756	AURKAIP1	protein_coding	5.8504	4.78318	4.91808	5.13103	3.67475	8.37403	5.11276	94.2612	99.2003	104.913	105.497	125.813	106.636	89.7301	104.627	114.438	102.137	-3.46213	8.82672e-155
ENSG00000134049	IER3IP1	protein_coding	271.694	288.654	272.749	256.694	269.104	294.218	262.036	147.479	139.524	139.281	132.645	144.254	124.948	148.551	138.472	136.592	147.107	1.78173	2.80994e-154
ENSG00000160282	FTCD	protein_coding	11.7202	12.1492	26.747	10.8439	13.5231	11.9762	9.67368	324.295	270.55	340.926	328.441	348.361	333.577	210.258	297.324	384.227	293.998	-3.72838	3.42816e-154
ENSG00000056277	ZNF280C	protein_coding	176.988	212.869	226.478	193.73	242.02	190.842	181.338	58.2724	57.1289	48.5355	54.5344	59.1508	37.8474	55.3493	63.5579	54.0641	52.4751	2.71919	1.09424e-153
ENSG00000170340	B3GNT2	protein_coding	2428.31	2104.1	2302.75	2240.24	2091.95	2548.94	2439.26	726.716	558.865	529.725	550.711	443.957	645.154	485.508	571.686	581.444	683.475	2.81461	2.28494e-153
ENSG00000105185	PDCD5	protein_coding	134.69	194.978	189.073	114.242	192.464	132.109	158.946	2344.12	2174.96	2047.68	2526	1910.11	1809.6	2083.54	2383.52	1806.71	1897.64	-2.91851	9.05617e-153
ENSG00000167881	SRP68	protein_coding	7.93931	8.96553	13.1416	10.9661	10.4351	13.0832	12.2267	89.8574	95.7939	91.2036	87.6015	93.0426	97.9939	90.1964	90.6823	87.8351	89.5376	-2.25579	4.28586e-152
ENSG00000183569	SERHL2	protein_coding	15.4185	30.0777	37.6898	26.2568	24.5005	38.2074	26.7267	519.014	447.224	428.583	526.871	430.8	462.489	347.961	459.971	431.578	430.508	-3.19105	5.44042e-152
ENSG00000088986	DYNLL1	protein_coding	15.067	14.6301	11.6396	12.1044	20.2411	15.7601	8.09598	294.163	371.573	301.625	399.651	318.511	328.78	299.096	392.3	314.413	342.849	-3.77804	2.53559e-151
ENSG00000090932	DLL3	protein_coding	5.425	4.39974	4.75198	2.0816	3.96455	3.30265	3.39339	80.3784	118.322	128.375	118.724	168.5	128.179	113.751	94.5106	119.738	120.651	-4.12276	4.78481e-151
ENSG00000102393	GLA	protein_coding	3.90183	2.30596	4.62279	1.8088	5.33995	3.85265	2.05527	123.77	111.642	110.83	102.904	117.28	125.99	91.9457	109.635	98.198	104.65	-4.21643	1.23994e-150
ENSG00000169032	MAP2K1	protein_coding	434.358	564.337	575.524	383.888	434.914	498.096	528.274	176.053	195.282	176.379	218.013	225.902	152.884	198.935	173.031	173.112	189.207	2.18266	1.67828e-150
ENSG00000197548	ATG7	protein_coding	9.35853	15.5709	17.0028	13.6991	13.1125	14.2941	10.7987	259.787	183.106	193.814	200.78	180.128	179.538	245.274	190.481	167.146	177.922	-3.08675	8.10337e-150
ENSG00000117748	RPA2	protein_coding	51.0262	58.0298	63.4474	39.8045	58.5262	63.4964	57.355	494.124	419.681	440.054	391.894	415.746	474.204	519.139	480.294	441.857	455.995	-2.22056	9.01789e-150
ENSG00000184497	TMEM255B	protein_coding	0.227965	0.406131	0.614834	0.289428	0.323094	0.162228	0.352233	13.47	12.7406	16.9691	20.0842	19.615	17.9289	15.5704	19.2821	18.4243	15.2058	-4.85083	2.91862e-148
ENSG00000171421	MRPL36	protein_coding	26.5663	14.3884	21.0539	13.3141	19.2771	21.1414	12.9881	322.832	301.285	333.177	338.476	301.254	334.49	321.55	326.296	318.689	281.158	-3.3059	2.97035e-148
ENSG00000125352	RNF113A	protein_coding	32.9614	32.4289	35.9601	18.9042	24.9194	33.6795	32.9604	552.02	585.883	555.958	484.538	528.229	528.516	736.906	504.986	503.168	405.625	-3.35911	2.85174e-147
ENSG00000110711	AIP	protein_coding	8.31348	6.20182	16.6614	8.93766	9.4784	16.8182	8.82879	195.48	215.318	267.043	244.593	256.932	255.144	285.395	263.522	231.082	256.463	-3.74316	4.54533e-147
ENSG00000146376	ARHGAP18	protein_coding	519.706	594.587	761.929	554.243	582.433	682.749	679.9	309.338	201.922	280.199	303.73	309.112	263.522	268.7	268.917	269.986	290.584	1.98097	8.41552e-146
ENSG00000073712	FERMT2	protein_coding	45.1149	53.0807	57.2697	46.9547	58.3944	54.8619	46.1053	25.0339	22.7364	26.3151	27.01	28.2197	20.165	21.6883	20.936	22.7266	26.8454	1.90719	1.10638e-145
ENSG00000143740	SNAP47	protein_coding	4.87339	5.87555	4.56102	3.90442	5.73595	4.86012	5.96902	62.7641	61.1912	83.9182	62.359	65.3791	81.8204	77.8968	61.6562	75.6509	69.3167	-2.96471	1.08806e-144
ENSG00000151093	OXSM	protein_coding	3.13694	5.71144	5.1799	2.73999	5.00173	3.97042	6.56226	100.945	103.897	107.292	89.348	85.9548	87.532	105.241	86.5493	104.814	108.709	-3.60954	7.78942e-143
ENSG00000159658	EFCAB14	protein_coding	160.701	160.095	187.391	129.422	160.618	139.738	144.996	78.2976	83.6508	88.3963	84.3202	97.1518	85.7097	90.5372	72.7276	81.2045	89.2054	1.67015	3.36388e-142
ENSG00000196233	LCOR	protein_coding	23.1639	27.9195	35.4893	27.458	25.9689	26.1057	25.8225	15.0192	15.7308	16.8929	16.1394	16.8226	14.6177	16.843	15.4989	16.2346	16.6261	1.57789	6.49439e-142
ENSG00000128185	DGCR6L	protein_coding	2.88566	5.26213	8.50008	4.94504	3.85895	4.37205	1.37291	277.774	262.112	306.769	245.081	325.741	299.461	148.819	249.924	257.869	293.828	-5.11995	5.59648e-140
ENSG00000159720	ATP6V0D1	protein_coding	9.06059	9.55033	15.5365	13.1044	11.2797	15.6839	11.4944	115.787	115.724	129.642	108.046	124.444	140.978	136.784	121.243	139.233	137.4	-2.57337	2.0989e-139
ENSG00000169220	RGS14	protein_coding	2.4857	1.78531	3.11549	2.3414	1.46437	2.23779	0.694103	64.717	79.9641	120.421	102.611	108.864	102.117	76.2046	77.8744	104.828	104.082	-4.73845	1.52767e-137
ENSG00000119185	ITGB1BP1	protein_coding	2.69171	2.62996	4.41727	2.16504	3.46171	4.11482	2.8882	55.648	57.2275	50.3271	52.1181	51.7612	40.514	39.3631	59.3673	37.4373	55.3432	-3.1778	2.13929e-137
ENSG00000243910	TUBA4B	protein_coding	36.5695	46.713	73.8204	37.7095	45.4443	33.4898	40.535	1218.35	881.342	860.35	676.904	821.61	1123.48	739.885	680.151	1038.25	1049.78	-3.55115	4.22256e-137
ENSG00000113328	CCNG1	protein_coding	87.1251	102.478	109.033	89.6271	100.65	97.4782	99.6009	46.9769	50.3625	51.2214	42.8823	42.2637	50.671	39.308	49.7885	42.8722	50.8033	1.87823	2.34322e-136
ENSG00000089157	RPLP0	protein_coding	249.378	304.329	384.281	315.411	295.1	317.877	268.081	155.031	158.549	144.034	150.838	165.478	134.1	165.181	158.852	147.854	150.325	1.79777	5.2063e-136
ENSG00000175063	UBE2C	protein_coding	2193.62	1924.48	2313.86	2136.47	2061.94	2115.58	2019.73	1114.37	1086.48	1110.29	991.655	1276.11	1058.17	1042.18	1135.94	1007.28	1062.78	1.77029	7.10888e-136
ENSG00000100902	PSMA6	protein_coding	13.098	12.4457	11.0394	7.79508	11.4211	13.6175	8.91163	115.251	107.995	117.026	112.148	104.971	96.8481	113.553	115.95	101.391	111.587	-2.48705	1.69744e-135
ENSG00000141030	COPS3	protein_coding	30.8757	39.2556	30.6395	25.1098	26.1131	27.4188	29.7739	356.189	336.796	317.776	276.601	273.197	307.439	362.077	319.377	322.829	359.134	-2.62425	7.62175e-135
ENSG00000130159	ECSIT	protein_coding	1.74329	3.68042	4.73806	5.00593	2.90481	4.22471	2.8789	89.9019	94.5573	85.3843	76.6896	85.0623	113.178	85.4177	85.1391	90.1916	94.0393	-3.84164	1.49588e-133
ENSG00000115540	MOB4	protein_coding	555.525	638.829	494.57	580.011	609.9	567.951	638.602	227.335	207.357	224.393	195.262	207.382	209.157	206.007	214.538	223.847	204.852	2.28377	1.70651e-133
ENSG00000236782	AL391650.1	protein_coding	6.42305	16.0092	20.788	9.49607	8.02234	12.3985	8.23271	295.623	406.351	336.782	300.83	314.368	325.485	414.119	294.965	371.698	290.16	-4.08231	1.90037e-133
ENSG00000046651	OFD1	protein_coding	311.888	355.861	417.966	347.66	378.241	386.061	391.556	215.306	242.913	229.146	247.447	267.456	222.642	206.545	221.735	234.872	218.941	1.4908	1.95389e-133
ENSG00000133316	WDR74	protein_coding	3.21353	2.38992	6.64374	2.69727	1.83292	3.65341	2.58723	85.3777	72.5187	85.7468	67.087	77.0408	79.96	76.5255	74.4317	72.2008	81.018	-3.78093	4.08755e-133
ENSG00000122299	ZC3H7A	protein_coding	84.4708	81.9146	92.0484	80.4657	94.6635	92.5989	86.6237	35.2862	36.7794	35.0408	37.0922	35.5633	28.4743	41.856	32.4564	29.0668	33.3038	2.15444	6.87517e-133
ENSG00000148700	ADD3	protein_coding	317.637	415.088	543.517	352.308	390.542	406.951	399.053	249.106	239.675	244.652	222.276	244.601	195.572	212.757	233.035	234.877	229.978	1.60379	2.60371e-132
ENSG00000120913	PDLIM2	protein_coding	1.04796	0.865369	2.80569	2.08284	1.58048	1.0326	1.26442	84.3093	85.6508	112.047	65.4681	99.3519	122.408	82.1387	56.6827	142.781	101.47	-5.16537	1.66512e-131
ENSG00000084072	PPIE	protein_coding	1.8147	2.50104	2.66965	2.5217	1.8413	2.90567	2.66489	23.1105	25.2009	22.0485	24.0955	24.4855	23.3139	23.7883	22.869	22.0072	21.671	-2.45978	2.44847e-131
ENSG00000145604	SKP2	protein_coding	1285.72	1096.1	1249.49	1145.56	1055.27	1252.89	1350.93	447.731	504.457	498.694	395.439	417.7	518.306	467.805	478.671	455.787	463.346	2.1896	5.78329e-131
ENSG00000053371	AKR7A2	protein_coding	7.35153	7.68409	11.8821	3.05986	2.91387	4.12322	5.90701	249.166	258.977	315.605	230.15	265.239	274.164	337.233	243.761	281.082	265.183	-4.69706	6.58996e-131
ENSG00000181778	TMEM252	protein_coding	10.2492	11.0839	28.2263	12.3276	9.18932	10.7502	10.234	410.709	396.331	428.563	475.321	306.168	628.647	530.604	419.748	438.507	422.152	-4.31577	3.12498e-129
ENSG00000197021	CXorf40B	protein_coding	18.2771	26.1095	44.4451	31.8623	23.0677	32.2038	24.5193	318.357	393.904	385.888	337.852	346.471	378.395	364.263	329.765	403.388	328.074	-2.85662	1.15164e-128
ENSG00000198791	CNOT7	protein_coding	115.735	106.894	142.685	108.604	114.485	135.266	104.425	66.3873	76.6526	68.6143	67.5678	64.0695	63.1655	72.1036	70.2489	66.0923	68.253	1.59444	1.40306e-128
ENSG00000142546	NOSIP	protein_coding	4.33721	1.37557	3.69551	2.2606	3.92537	4.12711	3.2115	84.3489	73.9626	81.6436	82.4828	81.6193	83.6426	68.3728	78.2308	73.6376	88.8865	-3.79654	1.9444e-128
ENSG00000114054	PCCB	protein_coding	27.8061	30.3744	40.1629	28.3011	27.119	29.587	32.1152	303.846	261.612	224.096	235.829	202.782	263.705	258.067	249.183	234.452	238.277	-2.20614	2.29658e-128
ENSG00000269964	MEI4	protein_coding	57.6605	56.2247	59.8359	50.941	64.7474	78.4544	72.434	17.8058	16.4622	14.4778	11.077	14.4489	17.5003	14.3444	11.9352	14.8074	18.2243	2.86836	3.78467e-128
ENSG00000172765	TMCC1	protein_coding	88.1748	81.8128	79.304	80.3171	79.7414	99.9589	94.859	35.6732	35.6762	38.8993	33.2542	37.8836	32.9634	33.8845	27.5035	32.8213	32.8814	2.15718	6.31343e-127
ENSG00000126062	TMEM115	protein_coding	3.89697	4.70901	6.93925	3.11428	5.93366	4.89062	4.32732	145.528	106.673	172.551	80.9467	127.103	168.393	132.573	100.154	176.783	157.73	-4.03581	3.50805e-125
ENSG00000138778	CENPE	protein_coding	151.059	185.357	162.152	134.159	165.525	165.901	179.19	67.8838	76.7333	79.5784	90.187	87.4643	66.2854	73.4038	75.4974	68.8536	75.6644	1.91463	3.55192e-125
ENSG00000104129	DNAJC17	protein_coding	3.29247	4.43777	4.44378	2.64802	3.03875	2.44125	4.67324	45.7836	43.6527	48.1094	46.0229	48.4934	45.0123	43.8068	47.8297	41.8073	43.5753	-2.86392	4.94083e-125
ENSG00000160213	CSTB	protein_coding	3.7221	1.82587	9.45204	3.39161	3.53686	9.87275	3.89149	393.836	357.902	351.711	303.293	498.57	402.976	607.914	297.519	374.103	367.896	-5.52482	1.22522e-124
ENSG00000176473	WDR25	protein_coding	4.68245	5.05603	8.14893	4.79882	6.26358	4.18397	7.03909	101.271	88.2117	84.9122	83.3195	67.0953	93.1681	98.9112	101.577	91.6908	80.5222	-3.16192	1.18671e-123
ENSG00000155868	MED7	protein_coding	5.43599	6.81967	7.53079	4.407	5.52338	4.30934	6.86369	84.8793	67.2305	75.3023	72.4012	77.1264	86.3968	54.5668	70.5367	69.3922	75.8042	-2.84558	1.74575e-123
ENSG00000178307	TMEM11	protein_coding	18.6439	20.7479	30.5035	12.9064	20.6734	22.1924	19.5352	286.473	359.973	451.786	301.557	418.145	440.304	209.071	297.164	441.687	416.456	-3.33532	5.46156e-123
ENSG00000167862	MRPL58	protein_coding	7.11014	8.13134	8.33422	6.32369	11.39	8.97942	6.54096	117.569	98.2792	121.303	121.356	102.451	89.7706	109.964	119.099	109.063	108.729	-2.95381	1.44989e-122
ENSG00000125037	EMC3	protein_coding	28.6361	30.6879	41.0895	23.4154	30.7708	25.4638	28.799	177.647	175.248	174.227	178.631	163.666	154.723	171.037	174.57	160.332	176.998	-1.71883	3.61453e-122
ENSG00000011566	MAP4K3	protein_coding	57.1098	58.5477	55.3171	54.2861	51.2798	56.7376	52.1348	20.683	17.2216	19.1682	24.0261	20.41	14.2676	17.0219	16.8828	15.8797	20.7682	2.38339	1.87619e-121
ENSG00000161542	PRPSAP1	protein_coding	6.89069	5.18923	8.26896	5.12648	6.38063	5.05581	6.73951	84.6128	62.755	81.0176	59.4939	65.8034	83.5605	66.0801	58.9077	75.0121	71.8473	-2.70166	2.39717e-121
ENSG00000174276	ZNHIT2	protein_coding	1.96462	0.965736	1.08606	2.56851	1.18036	0.9118	1.52978	90.4744	88.9679	162.31	102.205	135.947	133.916	88.8359	90.2025	135.821	105.755	-5.4304	8.68538e-121
ENSG00000090520	DNAJB11	protein_coding	6.50531	9.39261	13.1813	8.98505	8.45849	7.13013	10.4023	92.3444	89.1793	89.9826	75.2274	86.815	93.0899	80.8677	85.4046	90.5668	102.081	-2.47422	2.22081e-120
ENSG00000138413	IDH1	protein_coding	311.463	299.618	300.302	303.779	291.828	342.107	305.566	166.559	139.62	165.44	134.973	144.751	156.025	153.788	150.273	141.238	144.493	1.85585	2.50737e-120
ENSG00000113732	ATP6V0E1	protein_coding	33.9288	33.2423	32.1234	21.1512	25.5829	45.2718	25.3547	409.165	352.311	322.277	385.384	375.622	350.126	287.771	388.775	317.688	405.263	-2.73633	2.57858e-120
ENSG00000198668	CALM1	protein_coding	804.259	774.93	832.614	864.006	704.119	970.784	940.533	321.242	322.508	308.223	374.113	336.979	283.284	321.24	339.789	282.548	275.25	2.22738	4.51629e-120
ENSG00000242485	MRPL20	protein_coding	5.97498	4.57497	5.79393	3.69784	3.70844	8.43269	2.66146	100.055	100.477	107.785	98.4687	114.294	105.248	94.4314	96.6675	91.3198	91.3748	-3.53323	5.35196e-120
ENSG00000105171	POP4	protein_coding	14.3463	9.76845	11.2833	9.88765	11.8274	12.2897	9.84964	96.1644	98.112	128.106	96.3307	102.234	118.075	98.7724	102.722	107.854	106.506	-2.40295	5.81748e-120
ENSG00000141873	SLC39A3	protein_coding	0.175408	0.283309	1.56408	0.552567	0.266363	0.534972	1.02955	52.9862	71.6987	90.2795	62.9383	83.0359	70.4681	93.5736	65.3839	89.3899	77.9327	-6.1543	5.88333e-120
ENSG00000172262	ZNF131	protein_coding	43.479	46.5633	47.3499	41.9348	42.062	50.0837	43.3202	24.3234	26.8455	25.8339	28.9361	31.5975	25.871	24.63	24.6797	22.847	29.4033	1.57738	7.43847e-120
ENSG00000138629	UBL7	protein_coding	11.8905	11.4952	21.0922	8.08312	13.2024	11.0589	8.5577	162.211	177.24	141.727	181.786	167.547	170.941	131.856	192.668	155.812	182.994	-2.99069	8.96314e-120
ENSG00000105983	LMBR1	protein_coding	32.5872	40.7682	52.6598	36.2149	39.7348	46.133	37.1424	20.5782	20.56	16.7918	16.0063	17.0174	21.6054	17.1978	18.3939	17.5518	21.3811	1.91925	1.1478e-118
ENSG00000109220	CHIC2	protein_coding	15.2984	15.169	24.1322	14.9732	13.679	13.5446	18.6764	169.969	173.744	169.781	140.621	147.949	174.959	168.139	159.73	182.872	189.837	-2.54738	3.89039e-118
ENSG00000135040	NAA35	protein_coding	105.137	118.503	123.147	118.424	111.533	113.448	130.137	61.6145	65.8609	60.9294	59.486	66.7666	53.8683	55.8177	51.9904	60.9398	64.604	1.77898	5.0505e-118
ENSG00000114302	PRKAR2A	protein_coding	138.777	177.013	197.414	151.198	131.271	169.019	169.456	68.4071	63.0374	89.1793	72.7976	87.2683	65.9826	81.35	71.0895	72.4337	81.3713	1.91273	1.00778e-117
ENSG00000182154	MRPL41	protein_coding	24.4032	30.1768	19.3924	15.4786	21.8868	18.3159	25.9093	304.255	295.692	304.214	338.04	358.842	309.254	279.459	324.715	278.374	278.867	-2.97085	1.75925e-117
ENSG00000115966	ATF2	protein_coding	70.2292	79.0241	60.2356	57.7066	64.3768	71.0122	73.3352	24.1446	24.6099	20.8376	24.0206	21.2207	20.8144	26.1402	24.4542	23.7001	22.0689	2.36582	1.75925e-117
ENSG00000125356	NDUFA1	protein_coding	61.4092	27.089	45.3917	30.9082	37.2607	82.1504	34.1517	1271.35	1619.23	1186.75	1600.64	1344.12	1215.06	1414.05	1454.77	1134.72	1233.44	-4.09005	2.48159e-117
ENSG00000157869	RAB28	protein_coding	87.6775	79.4359	106.484	86.3294	70.9478	108.47	76.999	30.2285	30.6598	36.8499	27.9127	31.2162	36.577	30.2334	28.1712	37.5439	34.7641	2.2477	1.28288e-115
ENSG00000182481	KPNA2	protein_coding	77.33	107.617	94.8814	104.573	96.49	98.1361	122.416	955.719	842.32	1022.31	815.892	884.079	1139.32	1007.92	993.243	1029.32	995.731	-2.45473	1.53157e-115
ENSG00000143575	HAX1	protein_coding	7.7748	5.23917	10.2365	4.33513	5.47311	6.9252	8.67885	112.66	77.1038	102.228	111.458	100.143	105.899	83.6452	96.4719	97.5965	107.42	-3.04281	1.76354e-115
ENSG00000134900	TPP2	protein_coding	17.9693	23.6701	24.3586	18.5298	19.0473	21.4849	23.3308	12.4216	12.2322	13.3554	11.9599	12.8936	12.5035	12.7493	11.3042	12.3568	13.0493	1.57085	2.30679e-115
ENSG00000109458	GAB1	protein_coding	117.823	160.219	173.642	119.174	139.544	147.108	132.142	66.2771	57.3544	44.7295	66.1747	46.7115	47.4601	52.3795	59.0077	51.8369	56.6115	2.1636	3.87302e-115
ENSG00000150459	SAP18	protein_coding	17.2188	9.63805	11.7076	11.626	8.19645	16.1481	13.2864	213.334	232.931	204.695	222.353	196.583	191.288	220.705	218.116	181.462	188.257	-3.22569	2.80175e-114
ENSG00000163636	PSMD6	protein_coding	7.24883	6.93793	8.78647	7.25353	9.06278	9.97085	6.22713	61.0855	59.3717	64.3617	53.7734	52.3407	54.1834	64.297	61.6155	60.0215	60.2483	-2.09726	2.95288e-114
ENSG00000084090	STARD7	protein_coding	337.927	388.666	439.534	332.995	351.084	389.166	386.696	190.078	170.976	153.302	199.162	165.44	158.097	207.624	188.559	159.85	160.157	1.90004	1.72946e-113
ENSG00000125676	THOC2	protein_coding	177.833	161.307	169.088	168.281	166.159	186.879	213.825	74.7161	61.0343	74.6987	74.7291	69.2044	60.2915	75.4527	64.5623	60.4988	60.8706	2.21249	1.77407e-113
ENSG00000140575	IQGAP1	protein_coding	118.364	149.704	145.842	109.139	129.179	142.035	137.881	58.5314	55.3998	66.6357	71.1447	78.87	46.8244	60.5442	58.9093	57.2741	65.5182	1.91327	2.75926e-113
ENSG00000119421	NDUFA8	protein_coding	98.5375	126.811	129.052	115.228	85.3784	105.626	77.0565	796.94	816.512	900.844	827.229	818.505	797.266	818.083	788.115	785.702	781.988	-2.13952	5.64591e-113
ENSG00000122359	ANXA11	protein_coding	0.260679	0.977947	0.858745	0.69241	1.10838	0.514787	0.768944	19.5564	24.3978	27.8364	22.6449	30.1401	33.6863	33.6869	31.5537	27.4295	29.2959	-4.44115	8.23367e-113
ENSG00000099940	SNAP29	protein_coding	14.6893	13.9632	23.203	11.833	15.9017	12.5537	15.3801	100.743	127.451	111.447	124.641	109.59	111.967	115.643	115.435	126.907	115.501	-2.12344	8.35608e-113
ENSG00000004961	HCCS	protein_coding	16.0068	20.9301	16.8597	10.8701	15.2529	13.7501	12.0735	133.375	136.959	141.776	129.639	132.795	147.205	119.097	128.059	121.358	144.961	-2.33751	8.78586e-113
ENSG00000148158	SNX30	protein_coding	21.333	25.7227	32.5367	25.0657	32.8863	22.2842	25.8938	9.45655	9.72409	8.10382	11.0502	10.4458	10.3313	8.21749	9.72321	11.0304	10.7781	2.23213	1.11492e-112
ENSG00000175105	ZNF654	protein_coding	112.98	115.838	110.309	104.302	101.529	120.967	121.085	53.6497	56.1023	49.8366	58.2466	48.5476	41.9998	50.6073	51.789	48.3221	49.0338	1.96054	1.3226e-112
ENSG00000187189	TSPYL4	protein_coding	24.6904	36.6374	52.8987	34.3495	43.0535	43.7824	26.8354	10.6875	9.63304	10.81	10.3263	12.3346	9.63377	9.4358	10.1325	12.1815	10.1375	2.62077	1.55251e-112
ENSG00000066117	SMARCD1	protein_coding	31.0493	44.8456	46.6665	43.5748	36.252	41.2122	31.0412	5.19696	7.35275	7.35085	9.64187	9.88101	5.44492	8.14714	6.52561	6.3056	5.63879	3.26642	2.06292e-112
ENSG00000101290	CDS2	protein_coding	62.5315	71.9641	98.658	69.5199	67.8686	72.5312	74.2569	43.9883	40.823	39.4392	43.9371	37.5167	44.6279	40.2342	46.0223	37.2473	45.3176	1.61834	2.4929e-112
ENSG00000273841	TAF9	protein_coding	14.6438	6.92165	10.7619	10.3289	11.3862	12.3991	11.7131	158.427	176.456	147.358	144.422	135.706	148.791	155.595	156.044	143.672	155.911	-2.95092	2.80657e-112
ENSG00000176454	LPCAT4	protein_coding	7.78737	9.19245	17.8661	7.56898	9.1557	10.0256	8.50223	121.443	125.071	120.246	112.069	114.667	106.808	164.214	118.974	128.784	112.479	-2.84106	2.97177e-112
ENSG00000196504	PRPF40A	protein_coding	278.059	244.45	246.61	230.819	219.342	318.427	299.33	107.077	119.481	114.645	106.451	103.858	95.5307	107.5	106.456	106.801	100.617	2.11079	5.4505e-112
ENSG00000134597	RBMX2	protein_coding	367.365	399.197	489.033	418.52	427.626	405.962	482.803	186.414	175.248	190.491	217.846	200.869	166.094	217.535	202.99	160.053	178.727	1.98253	6.60888e-112
ENSG00000127824	TUBA4A	protein_coding	68.013	99.1492	214.372	82.6694	97.247	100.016	68.173	2593.02	2652.71	2377.64	1654.54	1857.43	2669.15	2430.63	1643.34	2223.66	2403.15	-3.67288	9.02566e-112
ENSG00000198830	HMGN2	protein_coding	1822.2	1984.14	2389.05	2045.63	1691.44	2321.58	2358.72	848.935	852.361	920.621	912.348	767.564	833.631	1072.97	853.604	829.688	800.827	2.07024	1.35598e-111
ENSG00000173221	GLRX	protein_coding	15.8893	13.9146	11.7362	11.6234	17.3822	15.44	12.7421	174.565	271.442	208.129	190.143	185.659	244.454	148.805	163.294	175.075	221.6	-2.99309	1.99795e-111
ENSG00000167981	ZNF597	protein_coding	83.5981	114.689	176.464	106.551	117.945	117.579	114.207	55.6622	53.5738	63.7333	64.5613	61.0991	56.5688	59.7187	56.8231	60.5606	56.3015	1.80347	1.99795e-111
ENSG00000111596	CNOT2	protein_coding	35.3817	33.3421	41.3369	35.3449	36.2948	41.2133	42.5286	22.3221	20.7696	20.4872	20.7054	18.0522	21.7453	20.1669	18.1904	20.8514	21.5288	1.69927	3.50873e-111
ENSG00000189046	ALKBH2	protein_coding	44.7709	26.7432	31.8116	20.8349	39.6585	27.1022	23.0213	620.484	593.683	440.417	545.389	467.411	508.369	590.888	515.958	527.042	481.541	-3.3035	6.43643e-111
ENSG00000184831	APOO	protein_coding	21.6079	21.3864	25.9556	14.2029	21.9678	24.5227	16.8124	149.163	134.76	137.174	127.968	132.066	132.568	121.549	136.107	130.664	129.088	-1.87437	1.05561e-110
ENSG00000067955	CBFB	protein_coding	59.7963	66.6813	62.1146	67.3229	66.4014	60.6727	69.7037	18.063	20.4739	15.7209	21.1153	17.3773	13.0509	11.8183	18.4017	15.0489	16.8745	2.76714	1.85765e-110
ENSG00000156136	DCK	protein_coding	38.9766	38.2231	47.2842	46.63	41.9632	44.2014	42.5683	10.3799	8.98838	8.22727	8.07362	5.99789	6.10566	5.0293	9.71527	6.56242	7.61716	3.29453	1.94772e-110
ENSG00000180992	MRPL14	protein_coding	28.1743	29.1964	19.5665	21.3834	16.7613	23.5153	27.9713	289.591	316.4	303.639	382.614	299.138	338.651	307.89	322.885	279.567	357.448	-2.92252	2.12063e-110
ENSG00000144674	GOLGA4	protein_coding	55.5669	66.5977	60.9677	57.8716	60.0218	63.5512	71.6688	27.5981	28.5188	26.1266	32.1914	30.7909	22.0166	23.6956	26.276	26.3578	25.1756	2.03033	2.28929e-110
ENSG00000182606	TRAK1	protein_coding	57.8988	69.2569	83.8481	60.5157	58.7161	61.2889	64.5354	40.9341	40.3071	43.7346	41.5351	45.3752	35.9521	34.2985	33.2753	37.658	39.4766	1.53731	3.77094e-110
ENSG00000132792	CTNNBL1	protein_coding	1.71199	4.26155	4.23598	4.55806	4.12297	5.36819	4.42436	91.7293	78.3268	88.445	66.3337	69.2551	91.1764	79.1803	66.7121	77.2923	95.7294	-3.48886	1.63392e-109
ENSG00000147443	DOK2	protein_coding	2.7726	3.24086	6.09538	2.5066	3.75622	2.66946	3.32181	91.8798	86.7894	109.042	60.9568	94.5988	101.546	63.695	58.0367	104.359	102.26	-3.86223	1.16465e-108
ENSG00000106028	SSBP1	protein_coding	6.15567	7.1063	6.05825	5.81233	6.89892	11.6181	8.08267	93.3425	84.0634	85.6055	82.8182	80.4743	76.0489	77.5007	81.4901	73.6161	82.2636	-2.66007	1.26044e-108
ENSG00000184162	NR2C2AP	protein_coding	3.83468	2.22495	2.2877	3.28567	1.31489	3.76323	2.86695	92.8002	93.2807	68.9752	98.0675	115.463	72.7247	86.7501	97.416	81.112	80.0085	-4.15849	3.27279e-108
ENSG00000174744	BRMS1	protein_coding	1.98613	0.635093	5.4077	2.34466	1.54821	3.9104	1.20892	168.261	135.078	206.322	132.362	185.078	171.447	146.704	139.712	168.797	175.158	-5.30374	3.45995e-108
ENSG00000139618	BRCA2	protein_coding	145.735	193.164	148.433	163.764	144.69	161.79	206.021	60.4367	57.6071	60.5049	64.4204	68.1685	48.3922	61.8216	53.3293	54.6172	62.1897	2.31431	1.18364e-107
ENSG00000181991	MRPS11	protein_coding	2.10955	2.37086	4.2159	3.02348	2.01186	3.91442	1.39159	47.5895	42.3084	52.939	52.8886	49.8818	42.309	51.8457	54.399	43.9465	50.1676	-3.37913	1.22289e-107
ENSG00000149308	NPAT	protein_coding	111.724	135.597	138.763	121.039	121.799	148.675	156.789	75.6053	79.4975	77.4193	87.4798	76.0171	73.747	73.4691	73.3097	77.5751	78.6061	1.59956	1.50113e-107
ENSG00000140386	SCAPER	protein_coding	52.4304	54.1245	53.8315	45.4255	51.8208	54.2429	55.4765	29.7644	32.8402	31.4442	34.8423	34.8634	29.9545	28.5484	32.6657	30.2266	28.1192	1.55741	1.52489e-107
ENSG00000168517	HEXIM2	protein_coding	0	0.223836	0.943972	0	0	0.174352	0	104.939	75.9251	120.255	80.0759	98.1539	108.739	68.7064	69.2163	110.493	102.551	-8.24024	1.56869e-107
ENSG00000077152	UBE2T	protein_coding	647.749	729.14	869.443	790.231	772.072	682.48	724.568	444.008	414.894	397.155	424.018	405.835	358.736	421.98	402.413	365.922	393.154	1.69867	3.20804e-107
ENSG00000203907	OOEP	protein_coding	7895.5	8661.41	6053.4	7519.37	6850.89	8288.09	8563.56	2724.34	2816.44	2522.01	3053.85	2723.87	3039.75	2474.94	2819.1	2392.06	2598.1	2.32683	8.82891e-107
ENSG00000131495	NDUFA2	protein_coding	8.94824	9.50372	8.36067	4.85826	9.27394	12.7358	9.66254	137.955	139.283	124.84	165.605	145.987	119.608	115.559	146.883	101.488	130.637	-3.07274	2.05271e-106
ENSG00000104067	TJP1	protein_coding	86.3829	80.6361	88.5428	84.2739	86.954	86.4585	107.284	31.934	39.3641	32.194	41.3372	34.9978	28.3873	34.9768	35.1809	31.5613	32.0831	2.19164	2.21062e-106
ENSG00000175110	MRPS22	protein_coding	1.48439	3.85658	2.90729	1.3432	2.41063	3.3671	1.75926	61.3614	53.89	57.0887	40.4999	47.9117	50.4566	42.8297	47.2416	53.4947	58.1832	-3.60661	2.58844e-106
ENSG00000133657	ATP13A3	protein_coding	36.9442	41.0953	38.6389	33.5899	33.8068	38.3639	34.6164	8.2732	11.9656	7.81791	12.3449	9.00412	6.32421	8.25295	9.90274	6.73989	9.04626	2.84571	2.82065e-106
ENSG00000142867	BCL10	protein_coding	71.819	58.2294	56.3953	65.9981	73.2478	78.8711	66.1929	19.9277	19.3894	16.0676	21.1364	18.2739	14.135	12.4857	17.0797	14.2617	19.1174	2.79292	3.04328e-106
ENSG00000133317	LGALS12	protein_coding	3.17722	5.12447	6.44097	2.98864	4.26058	1.56532	4.27407	89.1062	94.9609	128.671	110.55	107.837	131.263	106.403	92.6495	87.4139	91.9442	-3.91584	1.43254e-105
ENSG00000101052	IFT52	protein_coding	12.9794	18.1914	16.518	14.7617	18.5814	15.2077	15.4691	161.53	179.266	158.038	119.352	121.984	160.545	148.756	135.312	151.973	168.13	-2.42843	2.23377e-105
ENSG00000234511	C5orf58	protein_coding	4.0076	1.25363	2.61826	1.67663	4.25996	2.15756	1.83563	72.5192	107.027	90.6974	91.9293	95.3097	77.0839	85.1666	86.6422	87.6226	83.4118	-4.29228	2.93543e-105
ENSG00000197323	TRIM33	protein_coding	102.363	108.808	119.32	103.794	84.3204	114.348	125.985	47.8459	49.2924	51.8659	58.1985	54.1425	39.753	43.0385	48.6389	46.9867	52.0254	1.95545	3.01313e-105
ENSG00000170312	CDK1	protein_coding	13.5205	22.8321	23.1647	19.069	22.1129	16.5115	23.9079	237.54	218.628	192.652	192.74	167.588	192.127	214.014	216.068	199.001	213.798	-2.53655	1.28519e-104
ENSG00000143324	XPR1	protein_coding	27.475	30.7471	32.7939	34.7388	29.8271	32.2917	39.6202	8.86557	10.2699	12.687	12.0371	8.97415	9.72643	11.2605	9.26943	11.5067	10.7682	2.44454	1.40301e-104
ENSG00000285010	OOSP4A	protein_coding	80712	85503.6	63899.1	94456.3	63656.8	96156.9	97872.6	20521.6	24476.9	20001	22467.7	20270.3	18698.1	20873.3	21150.9	15918.8	18019.1	2.86702	1.41746e-104
ENSG00000204977	TRIM13	protein_coding	2.28879	1.69038	2.3921	1.35999	1.64622	4.31579	0.591974	95.3037	96.9555	85.6959	87.2382	75.6162	86.3551	91.075	96.3049	90.6212	94.0247	-4.68307	1.90786e-104
ENSG00000166508	MCM7	protein_coding	9.43625	10.2188	21.5512	14.2507	12.6927	14.1505	9.14144	164.234	127.215	192.491	139.7	176.473	210.942	152.118	170.342	172.155	183.78	-2.90321	3.36993e-104
ENSG00000160799	CCDC12	protein_coding	5.78831	9.93153	12.2481	8.00086	10.817	9.74151	6.09792	82.3851	94.119	91.891	104.145	86.5164	94.559	96.3123	92.0982	76.9445	80.4832	-2.54042	5.69293e-104
ENSG00000130751	NPAS1	protein_coding	0.60562	1.06708	4.25014	1.43086	0.87367	1.75471	1.95961	86.5598	85.7168	75.525	85.3649	101.251	89.9226	111.469	96.7406	100.192	71.3172	-4.98132	9.67155e-104
ENSG00000135362	PRR5L	protein_coding	6.10471	7.2226	9.30503	6.32066	9.28803	9.93588	8.41009	70.7528	86.399	103.096	63.1749	71.122	79.0322	81.2168	60.375	81.7769	84.8753	-2.4749	1.49299e-103
ENSG00000085415	SEH1L	protein_coding	59.3803	54.9821	50.8196	57.4388	54.0044	70.4487	55.3517	24.9806	21.5152	19.7297	20.3646	19.9804	21.1987	20.5314	22.5491	16.6349	18.9294	2.29481	3.77485e-103
ENSG00000088833	NSFL1C	protein_coding	6.32008	7.92777	12.6467	7.37358	4.87602	10.3916	5.63794	90.7647	90.2039	106.875	84.7805	87.6014	100.565	81.5504	84.5233	99.7964	91.6169	-2.75934	5.05564e-103
ENSG00000114978	MOB1A	protein_coding	111.01	98.3724	105.272	121.475	113.751	125.285	118.527	49.9247	49.644	43.2793	39.2529	39.5993	44.8195	42.9298	42.4614	36.6744	41.9737	2.21656	5.39674e-103
ENSG00000083817	ZNF416	protein_coding	3.13909	3.22641	6.90407	3.62711	3.42946	4.93318	6.79772	117.276	110.407	126.923	80.2519	95.9615	122.888	75.4966	77.4419	114.12	129.853	-3.72645	5.6306e-103
ENSG00000090273	NUDC	protein_coding	21.5059	17.4591	24.1828	12.1057	21.5764	19.7127	19.2496	126.714	139.448	151.701	126.53	151.351	155.423	134.678	121.679	134.075	161.205	-2.05292	7.65067e-103
ENSG00000180182	MED14	protein_coding	38.436	43.0086	47.5449	44.795	42.8327	44.4099	38.9322	18.8784	17.3553	18.6239	23.5411	21.6606	15.024	14.7942	20.3564	18.6487	19.7211	1.99896	9.95403e-103
ENSG00000171681	ATF7IP	protein_coding	74.5807	73.9141	65.0948	78.0178	59.0398	101.515	74.3689	25.7342	24.4654	24.1956	29.8124	29.343	21.8738	24.566	25.143	24.7258	22.8737	2.39306	1.47466e-102
ENSG00000138385	SSB	protein_coding	145.449	167.976	176.952	146.074	160.792	175.063	169.881	109.416	105.264	96.6876	99.5871	104.825	90.1673	114.816	98.3923	90.6405	100.365	1.49913	3.29962e-102
ENSG00000175416	CLTB	protein_coding	2.01346	2.34913	1.82412	1.74543	3.00793	1.45222	1.31856	44.3	60.9722	48.5352	62.5438	79.9896	47.233	46.5542	63.6031	43.738	57.8194	-4.00573	3.75004e-102
ENSG00000156928	MALSU1	protein_coding	6.54629	6.57477	12.8531	7.76	6.76788	7.53031	3.65291	130.193	128.133	145.277	127.812	140.656	96.2404	159.18	122.548	125.011	109.405	-3.33734	4.13926e-102
ENSG00000132600	PRMT7	protein_coding	0.879876	1.94134	1.9527	1.16414	1.62116	1.03941	0.976376	34.1756	27.4658	36.3918	27.2962	42.9762	49.6844	22.7067	26.1908	40.5615	42.287	-3.87778	5.25928e-102
ENSG00000168802	CHTF8	protein_coding	83.2516	100.077	83.7913	97.529	78.1056	104.709	115.541	16.6414	11.1311	22.9355	17.1677	15.3785	19.5373	15.8799	13.9586	22.9214	12.8295	3.31386	1.66082e-101
ENSG00000184575	XPOT	protein_coding	82.7336	86.4683	79.2128	69.2977	76.9868	72.2469	84.3324	42.2997	43.23	40.2305	34.9401	35.7704	39	34.2873	35.4724	38.5399	40.548	1.85139	1.95907e-101
ENSG00000150753	CCT5	protein_coding	19.5623	21.9068	24.1586	17.7142	24.4552	19.0752	19.2818	122.025	114.49	124.655	100.719	112.186	126.473	98.3016	108.151	114.469	128.843	-1.65409	2.50806e-101
ENSG00000100116	GCAT	protein_coding	5.06273	8.18476	24.1391	8.14039	9.92222	3.65912	10.3893	460.611	475.529	391.703	388.56	398.869	446.073	453.269	428.967	513.163	417.968	-4.70571	3.04144e-101
ENSG00000179010	MRFAP1	protein_coding	29.756	31.271	22.5592	20.7772	23.3225	37.8749	21.9257	306.196	240.89	279.755	243.469	264.88	312.305	294.975	257.621	287.532	313.475	-2.57595	6.50594e-101
ENSG00000166881	NEMP1	protein_coding	80.8465	60.2068	74.6024	67.8558	69.0588	70.0115	67.5043	33.5766	31.1729	30.4799	30.0616	34.5139	33.1645	25.3614	33.1056	28.7415	37.8497	1.9581	1.90159e-100
ENSG00000168476	REEP4	protein_coding	4.45596	7.34798	10.3011	7.75474	4.42426	5.38377	6.1387	92.8012	79.743	95.5639	74.4548	83.2621	95.9607	86.2453	90.2401	94.5212	94.003	-2.96292	3.33249e-100
ENSG00000165526	RPUSD4	protein_coding	8.48296	10.8428	12.288	4.6874	7.13858	7.89425	9.30907	85.2025	82.4119	101.709	79.6309	86.0927	103.646	91.9173	89.7246	95.388	90.2808	-2.59749	4.26796e-100
ENSG00000117479	SLC19A2	protein_coding	217.874	182.487	235.936	183.365	174.459	212.377	235.474	42.02	64.4553	29.1465	44.6607	37.5039	34.9285	29.2974	46.3031	30.8921	39.1932	3.17861	6.89312e-100
ENSG00000035499	DEPDC1B	protein_coding	56.5578	59.4794	59.8812	55.4038	60.0264	55.5804	52.5497	32.0075	32.5479	29.7897	26.4038	27.5857	33.0728	28.8153	27.9469	28.5088	33.0835	1.74309	7.86274e-100
ENSG00000111728	ST8SIA1	protein_coding	0.766127	1.10241	1.9305	0.967569	1.59617	1.03044	1.3398	17.3366	17.67	14.5993	19.3501	14.3907	14.5581	17.2998	14.4233	16.2871	15.0439	-2.90431	1.09944e-99
ENSG00000196586	MYO6	protein_coding	39.3789	36.1685	43.7956	36.6299	43.2771	51.8181	51.8266	18.8429	17.3845	20.9571	18.5517	20.3036	20.2308	19.9404	21.3426	20.4657	23.8236	1.91143	1.27533e-99
ENSG00000171490	RSL1D1	protein_coding	145.189	140.085	140.41	136.467	144.455	172.071	165.513	73.8052	87.1068	78.8146	78.9238	81.7803	77.1685	82.0889	86.1233	76.0308	78.831	1.71238	1.29922e-99
ENSG00000080345	RIF1	protein_coding	59.7853	73.979	78.0145	57.2491	52.0386	67.2606	73.0727	28.9673	35.1657	26.7013	32.537	35.7722	24.2876	27.7662	28.1724	29.562	32.8117	1.93465	1.87715e-99
ENSG00000111897	SERINC1	protein_coding	115.112	117.548	130.676	132.428	139.421	124.09	106.307	52.9999	43.771	39.9817	41.2162	42.0079	39.4993	54.1081	39.0425	34.769	45.3354	2.32834	2.02913e-99
ENSG00000173113	TRMT112	protein_coding	1607.22	1912.51	1897.61	1907.59	1821.15	1742.24	2078.69	917.922	842.206	874.786	1085.02	943.796	922.827	822.477	1006.25	806.203	849.707	1.84815	3.08271e-99
ENSG00000139496	NUP58	protein_coding	25.3405	26.0564	32.7576	23.3239	28.729	25.2496	23.165	15.4236	17.0121	15.3711	18.0822	17.2482	16.3895	17.7813	18.3718	16.315	18.4108	1.43386	3.559e-99
ENSG00000166913	YWHAB	protein_coding	240.426	216.19	268.885	203.248	228.194	266.021	257.662	146.988	151.94	155.832	163.127	151.398	128.59	160.701	141.031	151.174	136.183	1.49813	5.94216e-99
ENSG00000165813	CCDC186	protein_coding	62.7075	61.3102	67.6672	59.5058	64.0492	62.0828	73.3585	28.0322	30.6665	26.0211	33.7065	32.3501	26.0499	31.3764	33.7061	25.6065	27.8287	1.93827	8.9138e-99
ENSG00000081870	HSPB11	protein_coding	241.495	277.781	230.787	228.895	244.165	230.517	202.107	123.022	137.353	112.443	131.435	124.203	121.574	114.857	119.086	121.536	122.93	1.76208	1.47321e-98
ENSG00000272886	DCP1A	protein_coding	186.64	171.291	218.045	191.959	168.626	219.377	223.02	99.5857	77.6304	82.5182	74.2489	74.9476	87.5477	95.2613	91.0017	79.5309	86.8366	2.02309	1.54139e-98
ENSG00000157916	RER1	protein_coding	16.5004	11.3062	17.81	11.9056	10.8222	17.8841	13.0886	112.678	104.233	117.123	95.0395	106.036	106.341	116.623	98.408	109.733	111.975	-2.12457	1.56942e-98
ENSG00000143418	CERS2	protein_coding	176.926	195.084	269.765	201.574	161.451	204.878	199.076	83.2576	100.821	112.435	100.059	110.715	77.4205	95.5415	96.3313	96.0183	89.3608	1.86857	1.73707e-98
ENSG00000169857	AVEN	protein_coding	48.2269	66.3397	75.8629	50.7623	60.8357	54.9637	62.5213	314.993	282.006	349.91	287.55	331.966	309.964	258.82	293.695	281.324	340.021	-1.54365	1.79768e-98
ENSG00000108055	SMC3	protein_coding	485.802	588.737	640.972	515.421	577.726	662.172	634.887	361.508	277.972	335.577	350.256	346.723	287.025	351.252	354.254	289.936	306.133	1.65275	2.54836e-98
ENSG00000110713	NUP98	protein_coding	65.002	72.2336	89.7288	66.7143	68.6665	77.6145	85.1441	56.1962	54.1805	59.2712	56.8072	59.0437	59.171	56.5235	58.8816	54.8532	60.9357	1.18737	3.11874e-98
ENSG00000164109	MAD2L1	protein_coding	435.305	370.764	419.611	447.951	458.078	533.776	456.979	206.98	202.46	173.935	181.587	177.378	166.059	216.746	188.518	182.179	181.443	2.06304	4.51358e-98
ENSG00000160606	TLCD1	protein_coding	16.5275	22.5358	28.3196	15.234	15.9791	15.16	13.4742	185.152	173.23	184.68	196.523	175.995	182.635	209.402	184.137	146.077	166.409	-2.52202	4.91578e-98
ENSG00000132581	SDF2	protein_coding	4.00596	1.84573	2.55471	2.24995	1.61519	3.98127	2.94689	50.5236	48.6209	60.5735	48.6775	52.752	50.3	54.4977	46.7805	55.2818	54.883	-3.43587	5.16201e-98
ENSG00000115216	NRBP1	protein_coding	11.2228	14.2743	22.3585	12.3551	16.3782	17.2697	17.307	116.368	108.072	144.592	102.735	120.184	150.02	101.825	120.8	126.295	135.211	-2.15674	5.87657e-98
ENSG00000211456	SACM1L	protein_coding	106.376	138.65	111.089	118.993	102.818	129.582	137.7	50.2011	51.8043	50.5349	53.1278	47.0347	38.89	42.5793	48.8602	41.8742	41.8207	2.18913	6.27134e-98
ENSG00000153914	SREK1	protein_coding	19.8739	18.4385	25.9884	20.6397	20.7827	23.9938	22.8083	12.3216	12.7534	13.4364	13.8435	12.6806	11.5437	14.2938	13.6041	12.419	12.2515	1.55979	8.49587e-98
ENSG00000119801	YPEL5	protein_coding	2309.62	2203.62	1873.32	2157.36	2054.72	2379.94	2167.7	1049.29	970.971	936.061	876.955	849.069	972.19	1055.83	952.298	914.02	964.385	2.00156	9.5289e-98
ENSG00000176105	YES1	protein_coding	210.647	215.723	191.929	209.109	192.089	227.108	219.622	89.6513	114.467	104.826	95.4695	114.8	86.99	99.3512	89.0843	98.7703	96.4541	1.90259	9.79016e-98
ENSG00000006757	PNPLA4	protein_coding	89.4562	111.771	119.418	96.0226	99.8958	102.435	96.0574	54.5154	49.539	61.548	50.6238	61.8104	57.9419	67.0745	46.9832	57.912	61.1883	1.65157	1.00317e-97
ENSG00000162222	TTC9C	protein_coding	12.2776	19.315	11.8262	8.16231	17.3567	13.8191	8.7109	181.187	190.345	193.127	203.279	181.801	170.161	237.796	210.009	192.047	190.423	-3.09798	1.45319e-97
ENSG00000163249	CCNYL1	protein_coding	118.502	139.557	125.611	117.147	111.556	122.821	134.625	38.9884	49.9563	46.6436	58.3357	57.8611	34.9752	37.0785	43.0196	40.8931	47.9322	2.26758	1.45582e-97
ENSG00000125863	MKKS	protein_coding	1.85981	2.62432	2.40477	1.70617	2.61356	4.29019	2.73968	31.1921	30.6827	27.8159	31.5045	30.0087	27.9719	31.9293	28.1371	27.996	30.9287	-2.72044	2.12957e-97
ENSG00000131375	CAPN7	protein_coding	64.8975	69.3316	65.6628	66.9963	64.1155	70.7144	72.6092	34.9945	33.3509	32.5515	34.9548	36.1781	27.2131	25.4059	31.2302	31.6344	28.7726	1.91843	3.65794e-97
ENSG00000254858	MPV17L2	protein_coding	6.55494	2.55364	6.53798	3.656	5.00102	7.16638	2.7845	115.461	97.2548	98.6598	87.1218	118.044	132.725	91.2654	107.243	111.035	127.757	-3.67664	4.10142e-97
ENSG00000065717	TLE2	protein_coding	1.95179	1.59388	3.9558	2.86751	3.09784	2.45448	2.05619	46.0495	41.1465	83.9877	50.0673	73.0901	60.559	54.8889	48.1083	82.6991	64.134	-3.75619	4.38206e-97
ENSG00000101782	RIOK3	protein_coding	160.816	159.724	241.533	146.396	169.267	202.665	196.475	95.8363	95.3193	82.7244	85.693	82.5634	77.6465	106.673	76.9276	87.2351	84.5746	1.85308	5.78147e-97
ENSG00000213995	NAXD	protein_coding	4.32608	4.76688	11.3073	9.60987	7.2499	7.65489	7.71898	162.207	146.636	145.214	128.166	158.789	201.959	200.352	105.289	161.949	159.299	-3.58484	6.92237e-97
ENSG00000080166	DCT	protein_coding	87.7659	84.0058	127.421	71.2288	99.2838	79.7683	83.267	38.2556	32.17	23.6212	30.6543	28.584	24.518	23.166	28.7795	21.6646	24.2041	2.50815	8.0795e-97
ENSG00000025800	KPNA6	protein_coding	35.2055	44.8256	46.7818	39.0906	39.4153	45.8555	44.8637	25.0709	28.6884	28.4958	28.7178	27.9115	24.3867	23.1935	28.2418	24.1382	26.1063	1.48313	1.84812e-96
ENSG00000136930	PSMB7	protein_coding	71.0555	41.9694	62.3339	34.8952	50.859	57.6316	28.5695	604.225	586.537	585.905	573.202	629.79	643.955	526.251	610.237	559.381	665.53	-2.79029	2.52536e-96
ENSG00000092853	CLSPN	protein_coding	55.427	66.6241	62.5024	61.7484	62.6681	70.836	71.0427	30.7912	36.6907	33.1158	32.7764	34.2034	26.8622	28.2436	35.5686	29.3057	32.4703	1.82391	4.09049e-96
ENSG00000051180	RAD51	protein_coding	8.92271	10.2433	16.9675	12.6219	13.0796	13.9796	12.2048	131.732	105.35	110.389	96.7001	90.5687	107.926	91.8743	96.6907	98.8981	101.119	-2.23915	6.37499e-96
ENSG00000198178	CLEC4C	protein_coding	6.79628	5.00002	8.18645	5.66481	11.7869	7.63655	10.9281	126.26	132.382	169.149	109.782	172.3	152.413	132.465	137.708	180.74	164.861	-3.39638	7.30592e-96
ENSG00000184047	DIABLO	protein_coding	3.6534	2.64	3.41151	1.74301	2.35721	4.12123	2.1345	61.1913	39.4407	59.7449	36.7534	66.9404	70.4336	63.1775	69.5974	73.4313	77.7106	-3.63568	8.00228e-96
ENSG00000064313	TAF2	protein_coding	52.8777	48.4069	54.7528	44.4287	41.4418	61.6353	63.856	19.676	20.3688	17.0974	19.6932	17.8733	16.9789	21.4124	21.6373	16.4898	17.6262	2.28232	1.57629e-95
ENSG00000100815	TRIP11	protein_coding	44.3961	52.3493	54.68	48.3705	52.0816	54.962	61.1627	32.3923	30.8527	34.4735	35.0163	37.1207	30.9975	34.1645	31.7661	30.954	32.2213	1.48491	2.32993e-95
ENSG00000167747	C19orf48	protein_coding	5.45249	4.83359	5.00255	4.13305	1.84743	4.40159	8.2213	131.587	110.994	125.451	184.097	158.522	187.611	121.935	163.338	144.345	148.22	-4.10691	4.24797e-95
ENSG00000171606	ZNF274	protein_coding	0.865509	1.08119	2.35484	1.02768	0.679393	1.54929	0.925831	31.2824	24.4975	31.3391	20.3825	21.9596	28.6783	20.9614	20.4947	25.5605	29.052	-3.62044	4.39183e-95
ENSG00000164828	SUN1	protein_coding	93.4858	91.7265	118.481	87.1714	81.1385	99.522	102.176	53.4306	50.0404	58.0031	65.4305	51.6735	60.5367	59.2267	55.8121	54.5376	50.2398	1.58893	6.94184e-95
ENSG00000185291	IL3RA	protein_coding	7.4621	7.66967	9.37532	9.62577	14.0017	2.70133	9.912	235.821	248.128	292.967	249.308	300.678	349.087	278.225	260.119	265.807	306.267	-4.17655	8.14179e-95
ENSG00000153989	NUS1	protein_coding	50.4355	50.2215	48.1088	39.1438	36.2001	42.107	54.8881	15.0134	15.7141	17.8165	18.681	17.5368	14.1255	12.7172	14.2319	13.6983	19.2352	2.35171	1.00898e-94
ENSG00000118496	FBXO30	protein_coding	94.7147	85.9461	79.2397	110.172	73.8479	99.5203	91.257	31.6793	36.1588	31.7732	30.8537	27.9247	30.3678	30.4823	28.3112	31.9081	31.4005	2.37228	1.03631e-94
ENSG00000162961	DPY30	protein_coding	216.379	246.253	241.118	261.655	236.843	249.273	263.213	135.848	128.103	123.279	114.79	124.763	118.51	134.504	114.856	107.618	117.963	1.82318	1.14148e-94
ENSG00000145388	METTL14	protein_coding	40.08	52.1857	48.8785	41.7347	40.1201	51.7906	47.6428	26.8799	27.9659	25.1897	24.7766	24.3713	25.4818	28.1406	23.9773	23.5627	24.3426	1.66152	1.56503e-94
ENSG00000107372	ZFAND5	protein_coding	137.218	187.685	217.007	166.093	162.77	208.704	179.187	97.7838	115.157	116.354	110.988	113.095	102.939	121.125	95.3839	119.414	115.937	1.49948	2.41705e-94
ENSG00000136247	ZDHHC4	protein_coding	8.92158	7.02158	10.8171	5.972	5.60382	11.6545	8.64293	82.4612	70.9456	74.1782	74.1718	79.0044	85.6656	67.7025	69.3612	71.2468	85.0955	-2.38512	3.0344e-94
ENSG00000147676	MAL2	protein_coding	30.5313	36.4558	43.2364	28.3379	31.4933	35.0023	21.7262	8.32752	9.79547	11.3568	9.92174	11.3641	7.01365	11.5771	8.5618	9.64104	9.54158	2.53548	3.88263e-94
ENSG00000153201	RANBP2	protein_coding	29.8078	41.7641	36.7275	29.7416	38.2731	33.7541	39.1291	17.2725	17.9369	20.0612	21.0139	20.8736	15.8945	16.5536	17.8979	15.8317	18.6588	1.78079	3.96777e-94
ENSG00000100281	HMGXB4	protein_coding	96.936	83.3403	112.538	93.4583	81.0261	96.9867	92.7205	39.1839	45.6233	51.2074	47.109	47.3337	39.3116	54.4708	43.7303	45.1651	41.8345	1.85425	4.95861e-94
ENSG00000079616	KIF22	protein_coding	2.67617	6.16243	10.0236	5.64853	6.18174	11.1246	6.47901	129.041	116.428	124.992	106.844	133.374	177.448	127.568	130.592	143.397	147.202	-3.50121	7.70606e-94
ENSG00000179709	NLRP8	protein_coding	9.11019	26.1485	22.7559	12.015	21.1067	16.7699	24.8703	403.069	326.542	334.508	338.989	260.598	419.424	296.319	368.297	366.15	325.896	-3.39007	1.00783e-93
ENSG00000058272	PPP1R12A	protein_coding	102.157	105.566	118.957	115.182	99.4543	120.719	136.214	44.5232	53.1201	44.8718	57.1215	62.6176	55.6382	47.4751	47.4161	45.5155	61.1319	1.95422	1.8157e-93
ENSG00000163923	RPL39L	protein_coding	4.18913	2.20803	10.4292	5.92151	3.19697	10.2047	7.24217	254.705	358.036	337.123	203.882	354.286	336.106	259.597	211.58	451.233	414.77	-4.89914	2.09832e-93
ENSG00000100228	RAB36	protein_coding	4.18761	7.05316	8.15057	5.41596	5.57132	5.94089	6.29009	74.9386	82.2153	63.7325	60.9649	70.2232	94.498	116.052	74.6838	83.3478	88.8721	-2.9414	2.44642e-93
ENSG00000139697	SBNO1	protein_coding	33.5926	32.2313	34.7605	33.0712	35.602	43.7562	35.9987	21.3027	22.624	21.6864	22.0932	23.5297	23.268	21.0617	18.9379	22.0924	23.7117	1.50524	3.86039e-93
ENSG00000110002	VWA5A	protein_coding	7.91936	8.78508	14.3155	7.78045	9.5862	8.88182	6.98309	80.273	85.0114	82.0385	79.7034	64.3021	115.64	93.4533	81.8418	91.7381	87.3995	-2.44504	1.17699e-92
ENSG00000096080	MRPS18A	protein_coding	5.27138	2.48695	5.1941	3.9844	4.59289	8.02533	9.19487	150.285	138.535	145.143	125.996	146.056	182.542	111.394	126.474	133.472	151.393	-3.86096	1.72038e-92
ENSG00000145703	IQGAP2	protein_coding	177.254	235.873	221.087	156.238	207.964	201.329	212.259	82.0002	98.9166	88.9045	112.379	98.6632	68.4263	93.0591	90.6735	73.8648	86.7176	1.98052	1.73735e-92
ENSG00000138398	PPIG	protein_coding	102.641	121.184	107.32	115.159	104.508	129.316	117.481	45.5849	54.5557	43.0898	49.4157	47.3445	40.8719	58.2882	46.3445	47.0493	42.5428	2.07569	1.83561e-92
ENSG00000107566	ERLIN1	protein_coding	165.595	204.83	173.002	166.968	195.686	185.722	153.96	101.243	90.6455	98.9818	97.8327	96.207	92.7123	74.9703	83.7886	106.613	102.584	1.72839	2.14814e-92
ENSG00000137824	RMDN3	protein_coding	8.65708	8.16197	15.4738	8.98172	8.07214	12.8772	7.65726	111.827	90.1624	149.35	108.078	125.042	175.833	107.282	118.148	162.704	133.473	-2.89491	2.97776e-92
ENSG00000153140	CETN3	protein_coding	247.673	173.564	233.715	251.222	217.322	226.208	255.088	76.6448	79.1455	51.2982	62.8405	54.1576	51.8018	43.1917	53.1077	55.0328	58.8952	2.79014	1.09303e-91
ENSG00000108771	DHX58	protein_coding	4.43949	2.35605	4.96382	1.89045	2.22073	5.57524	1.86467	102.047	68.9405	121.583	68.7709	94.6653	99.8775	102.887	79.9133	107.007	96.2359	-4.04199	1.10852e-91
ENSG00000164167	LSM6	protein_coding	6.22483	7.48821	9.06653	4.64452	6.76517	6.13817	4.9698	77.9673	99.5758	69.6646	83.6416	81.4905	58.6755	93.1078	102.42	63.119	74.201	-2.84701	1.94347e-91
ENSG00000130305	NSUN5	protein_coding	14.174	16.3935	28.2053	12.6907	11.7106	12.1111	14.8975	137.295	130.636	153.51	130.716	165.989	147.571	131.462	142.2	159.077	156.707	-2.42334	2.71133e-91
ENSG00000175216	CKAP5	protein_coding	358.632	394.775	317.076	369.654	339.055	353.317	385.55	177.37	158.26	161.218	193.394	177.432	142.336	164.923	160.071	143.623	155.262	1.96328	3.10668e-91
ENSG00000153060	TEKT5	protein_coding	2.01742	3.75829	4.44518	1.4534	3.08267	1.68243	3.12158	115.496	163.444	114.591	87.8186	115.272	110.338	112.912	50.0933	97.9649	100.03	-4.47235	3.23473e-91
ENSG00000092098	RNF31	protein_coding	0.131675	0.0676689	0.253668	0.175976	0.139967	0.18741	0.0462394	13.5053	8.94948	11.1678	10.1339	18.1243	13.0301	11.7235	10.6875	14.0522	15.1578	-5.66975	4.63998e-91
ENSG00000161981	SNRNP25	protein_coding	1.63174	2.08709	1.29931	0.763252	2.15848	1.27732	1.41341	46.4536	39.9979	33.3224	33.2571	43.0859	37.7116	26.8099	40.6619	28.8044	33.3311	-3.77056	5.06011e-91
ENSG00000164754	RAD21	protein_coding	99.0775	130.823	122.123	100.458	114.917	113.183	119.593	46.5839	51.0573	49.8633	67.5008	56.9482	39.5679	52.4183	45.6088	45.1046	43.6548	2.00857	5.42234e-91
ENSG00000130165	ELOF1	protein_coding	3.90866	5.41118	12.2937	6.12984	7.77259	4.79675	7.00295	83.427	92.0781	97.6315	92.5279	107.924	111.164	84.1269	90.5066	111.522	86.2307	-3.04119	5.57705e-91
ENSG00000204852	TCTN1	protein_coding	2.24111	4.57128	3.17798	2.24633	2.45592	4.42696	2.92081	45.9928	40.7458	43.3864	27.6447	41.8451	41.7064	40.2913	39.1292	39.3062	42.5496	-2.88085	5.63216e-91
ENSG00000174718	RESF1	protein_coding	134.499	189.222	182.79	137.59	180.734	158.043	172.191	68.7749	76.187	86.0675	81.3328	103.273	82.0877	91.4492	64.9594	80.4461	92.5103	1.80625	7.60102e-91
ENSG00000214114	MYCBP	protein_coding	29.9703	32.4079	47.2224	24.1043	42.4059	31.7357	29.55	218.416	199.77	197.287	201.309	191.974	212.577	193.256	228.403	210.385	215.416	-1.81804	8.32939e-91
ENSG00000103540	CCP110	protein_coding	32.1321	33.0372	30.3754	35.6064	35.7139	35.5609	31.7647	13.8464	16.0175	16.184	16.5934	17.3143	16.8691	17.4908	17.7084	16.4288	17.1893	1.83551	8.50072e-91
ENSG00000100614	PPM1A	protein_coding	31.5253	38.2543	31.7755	32.9438	38.5524	31.0755	43.0974	14.4749	15.2505	15.0336	17.1887	13.9722	13.8985	14.8019	14.4983	12.9699	15.5676	2.07993	1.37595e-90
ENSG00000135090	TAOK3	protein_coding	111.285	127.667	136.194	108.661	127.14	160.986	154.763	65.649	75.15	59.2588	71.1324	62.9828	59.8811	68.8543	67.5762	56.0562	61.6682	1.83479	3.21561e-90
ENSG00000106400	ZNHIT1	protein_coding	3.8956	3.89021	6.77985	2.81758	5.2232	7.39529	2.75153	53.1994	59.0405	65.3351	62.5675	70.5968	67.7706	52.8083	60.2217	51.7396	61.723	-2.91498	4.24186e-90
ENSG00000119707	RBM25	protein_coding	12.8181	14.1829	18.1959	13.4814	12.4222	15.1024	14.4278	8.33541	9.69787	8.93576	8.93944	10.0238	8.4307	9.05484	9.54933	10.0826	8.7917	1.44925	6.35524e-90
ENSG00000136522	MRPL47	protein_coding	14.1441	12.4488	11.8389	8.88104	10.3688	16.313	7.96415	152.169	137.161	113.757	134.799	118.966	123.971	131.636	123.553	117.493	120.476	-2.64062	6.59225e-90
ENSG00000131730	CKMT2	protein_coding	16.6725	20.4284	36.6916	17.4522	16.7184	16.3944	18.343	227.387	207.984	257.826	201.884	228.619	298.267	259.535	180.408	250.624	196.848	-2.72091	1.01865e-89
ENSG00000116809	ZBTB17	protein_coding	2.69545	1.12969	3.4181	1.4689	1.55777	3.07281	1.73686	44.4981	37.6138	61.6271	37.7215	56.0582	60.8645	46.5989	41.5198	62.1538	61.928	-3.77836	1.05071e-89
ENSG00000196074	SYCP2	protein_coding	216.973	228.283	217.11	202.839	205.059	224.006	270.816	96.4962	100.533	89.7547	117.238	92.6271	72.7304	79.5482	92.3368	83.3191	80.0553	2.12291	1.06468e-89
ENSG00000108561	C1QBP	protein_coding	17.7248	12.943	11.0952	9.19264	12.0218	16.2827	13.5166	134.69	141.049	140.846	174.636	142.62	178.751	141.457	192.686	147.872	155.948	-2.73231	2.2238e-89
ENSG00000118482	PHF3	protein_coding	45.5038	58.0443	56.7122	48.589	42.664	47.9455	59.0098	20.787	27.5326	24.5849	27.9996	25.901	22.1282	26.2535	22.2111	22.3284	26.7228	1.86873	4.25652e-89
ENSG00000078369	GNB1	protein_coding	78.8483	87.1197	112.145	78.772	71.7745	96.5151	87.3648	25.9664	28.5754	32.6695	36.1954	39.542	19.4817	27.4879	29.6278	27.8881	22.234	2.39807	2.20005e-88
ENSG00000114744	COMMD2	protein_coding	75.4606	77.9557	85.1536	73.6143	70.1167	94.2219	85.8252	40.1815	38.7635	34.0839	40.3654	32.2166	35.5671	44.5461	42.0646	33.948	38.2777	1.88654	3.28885e-88
ENSG00000092330	TINF2	protein_coding	15.5063	13.2884	23.1728	7.25861	8.4371	16.6833	10.3876	211.98	214.766	238.824	155.004	190.373	227.784	254.407	186.717	215.83	231.564	-3.20256	3.79704e-88
ENSG00000115128	SF3B6	protein_coding	281.587	386.13	333.689	360.144	375.958	368.278	331.042	187.177	195.039	167.392	184.315	183.368	166.749	153.864	189.221	174.4	201.312	1.76571	3.8003e-88
ENSG00000137075	RNF38	protein_coding	320.962	400.122	327.907	326.928	315.463	409.706	363.325	211.134	194.279	169.133	171.424	177.856	158.612	179.538	183.345	165.854	175.595	1.79097	4.04985e-88
ENSG00000103995	CEP152	protein_coding	73.193	90.8027	66.9782	76.7824	72.3996	88.9663	88.8474	29.5417	38.5017	34.9819	31.9482	29.354	33.2587	36.1046	31.1918	32.8948	35.7201	2.07635	5.11987e-88
ENSG00000008018	PSMB1	protein_coding	33.4525	15.7781	24.4487	24.4587	24.5565	42.8081	24.7588	385.131	376.138	366.327	369.124	364.304	338.675	315.188	318.429	315.492	354.152	-2.87308	5.16191e-88
ENSG00000097021	ACOT7	protein_coding	2.17934	4.28635	7.55718	2.61591	4.26137	2.9582	3.14625	71.8527	62.0908	90.307	56.1146	80.9922	91.8462	96.1318	56.9284	78.463	77.5294	-3.53755	6.64852e-88
ENSG00000078668	VDAC3	protein_coding	24.3124	36.3537	29.4731	23.6698	27.0299	39.2824	31.1985	244.719	190.47	197.995	184.922	197.767	214.64	207.266	213.055	195.55	230.837	-1.97931	7.1764e-88
ENSG00000117133	RPF1	protein_coding	15.9412	16.8826	12.9935	9.42185	17.2025	16.913	14.0374	146.088	155.806	131.81	135.976	113.223	131.683	125.73	148.162	121.895	142.06	-2.38725	8.21569e-88
ENSG00000164081	TEX264	protein_coding	0.916849	0.501251	2.27737	1.23183	0.891641	2.87361	1.39746	52.5991	38.7061	65.8718	46.0848	56.3493	63.5132	47.3973	46.1501	67.9159	63.8172	-4.47405	8.24252e-88
ENSG00000170473	PYM1	protein_coding	13.1434	17.5854	13.3798	10.0308	13.775	11.5686	14.8181	99.4197	103.59	106.169	101.301	113.906	103.978	126.512	98.5237	97.1758	104.966	-2.15882	9.99285e-88
ENSG00000115548	KDM3A	protein_coding	71.0603	97.4426	84.7507	76.0512	73.2292	71.4184	88.4676	37.7815	43.3611	39.8832	45.2321	43.565	39.4034	42.9876	39.8512	33.0266	44.3889	1.78793	1.08866e-87
ENSG00000188010	MORN2	protein_coding	5.85703	10.6185	8.65059	5.78914	14.0947	9.03083	3.68505	185.759	173.807	160.081	190.621	154.155	161.628	140.969	179.94	149.944	188.618	-3.55693	1.18085e-87
ENSG00000115866	DARS	protein_coding	142.644	129.836	125.744	133.919	151.701	145.137	126.708	49.2229	51.5437	64.6889	48.7285	56.6555	55.9378	70.5021	54.2827	64.2777	59.5061	2.06542	1.30405e-87
ENSG00000169567	HINT1	protein_coding	998.562	1130.01	1235.31	936.777	1195.12	919.122	1084.59	601.438	586.801	556.608	655.724	565.752	583.088	584.359	697.432	557.552	524.952	1.66422	1.71783e-87
ENSG00000118412	CASP8AP2	protein_coding	43.6717	48.7666	48.1562	43.5965	42.6688	43.0517	50.1421	26.3315	20.4986	21.1722	24.7014	28.6718	20.8505	22.3057	20.9707	18.9547	22.4401	1.82833	3.5838e-87
ENSG00000111786	SRSF9	protein_coding	4.44433	2.31484	2.88095	1.41466	1.8833	5.06467	1.92977	79.1878	108.446	83.4378	106.336	112.312	66.6955	126.163	93.402	83.349	77.1488	-4.24377	4.39979e-87
ENSG00000108433	GOSR2	protein_coding	2.55653	2.61971	4.14242	2.57797	3.53853	2.75372	1.98538	24.0842	20.4266	26.0809	22.2959	21.203	28.2343	27.8254	26.1318	23.7864	24.041	-2.29024	5.95624e-87
ENSG00000284762	AC022414.1	protein_coding	0	0	0	0	0	0	0	618.533	533.724	704.044	463.2	522.702	467.854	500.665	519.783	462.011	462.765	-15.534	7.8758e-87
ENSG00000152147	GEMIN6	protein_coding	3.10266	4.67889	1.85194	2.26869	2.46001	4.2078	4.01879	48.6573	58.7916	62.4368	57.0633	59.5902	60.4316	73.1455	54.4618	56.075	56.8989	-3.36735	8.26911e-87
ENSG00000011260	UTP18	protein_coding	1.92935	4.72549	3.36887	3.3328	4.3635	4.82009	1.5136	62.5454	59.2765	71.5025	63.9361	62.4949	68.1273	58.7949	62.2357	68.8467	84.9529	-3.4672	8.26911e-87
ENSG00000090905	TNRC6A	protein_coding	51.6288	69.4311	86.8842	58.4728	62.3925	61.3769	71.9315	33.1272	35.4073	35.6901	42.3591	45.5862	30.0052	34.3581	34.5193	36.2994	36.243	1.6635	1.06119e-86
ENSG00000113649	TCERG1	protein_coding	63.7176	57.5066	71.5599	53.3238	64.671	53.4311	58.621	33.2495	31.4282	31.7439	33.1514	36.4881	30.6527	37.8225	36.6516	28.6049	30.9216	1.6775	1.12434e-86
ENSG00000025772	TOMM34	protein_coding	54.4949	83.1202	115.513	63.4155	75.5018	81.8834	53.1441	636.521	551.316	563.24	491.979	542.438	733.796	616.089	592.081	594.847	575.899	-2.18829	1.37598e-86
ENSG00000166595	CIAO2B	protein_coding	427.294	563.66	432.919	442.454	445.411	481.034	475.072	195.413	224.074	163.631	227.264	206.273	205.274	179.372	216.386	152.282	203.656	2.0591	2.06294e-86
ENSG00000100372	SLC25A17	protein_coding	4.3393	2.94475	4.30837	3.90332	2.86806	4.03816	1.78754	46.6521	45.7453	49.4675	40.0596	39.0351	51.0934	45.224	42.3143	47.3222	47.0074	-2.90641	4.69604e-86
ENSG00000160679	CHTOP	protein_coding	1.57807	4.0752	4.99337	1.83878	3.16618	3.79017	3.49121	43.1868	45.7332	47.2274	40.7884	42.2302	52.6402	45.6373	41.9143	48.5149	38.6581	-2.9963	5.2124e-86
ENSG00000004897	CDC27	protein_coding	132.259	152.099	140.584	131.149	145.582	124.066	147.264	60.7297	63.1774	67.4277	63.6968	58.3987	48.7335	69.1949	69.3706	51.5784	53.8862	2.01158	6.20516e-86
ENSG00000118007	STAG1	protein_coding	39.1601	46.6328	41.3887	39.1378	34.7235	43.4477	36.3363	23.8918	21.0343	18.4771	21.5656	20.6687	20.8989	20.0622	16.9524	17.6817	18.8673	1.81646	6.48046e-86
ENSG00000205268	PDE7A	protein_coding	34.4008	57.5522	50.9563	44.5316	46.2569	43.1499	50.3467	12.3389	14.6058	13.2879	14.5447	17.1826	7.4036	13.1508	11.7016	11.2904	11.6528	2.68994	6.8747e-86
ENSG00000105677	TMEM147	protein_coding	39.2125	43.0848	53.3118	24.3557	32.868	49.1104	24.7496	295.289	325.352	307.903	322.007	329.634	285.718	267.401	312	282	297.351	-2.20345	7.92288e-86
ENSG00000163029	SMC6	protein_coding	32.8786	40.2709	42.5469	34.7665	35.0931	39.3765	33.7329	25.4855	20.6436	20.0555	24.3054	21.2154	18.2188	21.3215	22.378	18.6098	20.2683	1.60356	1.15559e-85
ENSG00000108788	MLX	protein_coding	115.57	114.607	164.511	135.319	131.709	152.037	138.905	78.2469	80.0475	77.0781	66.9312	93.6029	87.1151	82.6971	67.7447	79.4309	80.0834	1.58601	1.61349e-85
ENSG00000124151	NCOA3	protein_coding	109.218	129.626	133.572	86.7324	96.8983	108.818	102.7	58.488	70.9437	55.2194	61.7479	74.3697	55.5564	50.1116	53.4202	55.5378	65.3699	1.6733	2.77664e-85
ENSG00000184182	UBE2F	protein_coding	4.92217	2.09898	5.90127	1.78451	2.78305	3.8568	3.53052	62.1511	58.4252	72.1094	57.0432	73.4163	88.9353	52.1276	65.0605	68.6715	69.3259	-3.44388	4.14197e-85
ENSG00000083457	ITGAE	protein_coding	32.2186	33.7366	39.8051	35.1237	29.3702	33.728	27.975	21.5527	19.64	20.904	22.3607	21.455	22.2186	21.3394	21.1513	20.4651	20.8733	1.45451	1.1404e-84
ENSG00000171953	ATPAF2	protein_coding	8.67204	7.29081	12.0101	10.5749	9.85534	11.9445	10.42	85.0703	83.3818	109.12	89.5166	96.0196	114.193	58.5276	98.3085	93.5234	103.78	-2.39231	1.48833e-84
ENSG00000099795	NDUFB7	protein_coding	54.9606	45.6179	43.151	45.3182	61.9489	52.4691	53.312	337.674	354.945	357.886	421.178	398.333	370.225	339.335	361.481	334.779	363.879	-2.01464	2.60514e-84
ENSG00000138182	KIF20B	protein_coding	186.318	182.578	169.571	214.82	208.053	213.322	276.937	81.5314	80.6852	76.2367	84.9731	77.8276	73.9958	81.085	83.6473	74.4375	78.1585	2.21356	2.68847e-84
ENSG00000061676	NCKAP1	protein_coding	12.5493	19.1779	14.0499	13.1909	13.7586	14.8842	18.4008	5.36495	5.54029	4.96794	6.76271	5.52643	4.44227	3.95444	5.05784	4.19112	4.98699	2.3937	2.94259e-84
ENSG00000145494	NDUFS6	protein_coding	12.3117	13.5187	12.463	4.21566	9.02271	12.1626	11.1979	155.877	167.68	173.148	182.606	171.446	137.594	211.159	148.472	159.187	135.647	-3.14854	3.20792e-84
ENSG00000100991	TRPC4AP	protein_coding	14.9137	27.9882	41.2913	14.1043	24.3948	28.1686	26.8019	269.368	272.971	315.921	248.298	282.796	422.281	290.83	282.872	326.323	331.393	-2.81208	5.31523e-84
ENSG00000140941	MAP1LC3B	protein_coding	240.773	213.938	247.189	237.006	252.797	226.516	210.928	161.14	147.355	137.71	134.598	135.98	136.69	140.018	133.449	144.623	153.743	1.52343	6.27301e-84
ENSG00000165623	UCMA	protein_coding	21.9366	22.4157	33.3167	22.2433	25.8938	21.5103	17.3324	502.671	423.753	323.301	330.583	277.939	257.198	384.758	333.435	288.047	267.727	-3.05718	7.10963e-84
ENSG00000138069	RAB1A	protein_coding	48.5296	42.3408	53.1909	35.1811	50.5531	63.6367	37.9647	310.713	264.873	285.567	246.636	263.989	289.355	297.583	279.293	278.564	300.982	-1.77553	1.21201e-83
ENSG00000182223	ZAR1	protein_coding	31.5395	33.9791	34.5233	22.4719	23.5891	22.4717	25.06	219.431	315.815	263.212	353.848	438.964	257.763	340.282	311.088	280.373	277.667	-2.65799	1.57301e-83
ENSG00000168385	SEPTIN2	protein_coding	132.569	120.908	131.07	119.658	109.617	126.309	125.227	84.9044	72.7906	73.5187	75.3929	74.5792	77.6786	84.6078	77.1714	78.0653	79.5848	1.48192	2.27938e-83
ENSG00000160539	PLPP7	protein_coding	0.357189	0.262232	0.501339	0.179011	0.0813604	0.217876	0.268782	16.0299	14.532	16.5745	8.94993	15.5172	18.7126	11.5882	11.2806	14.4569	13.9329	-4.93832	3.67434e-83
ENSG00000138794	CASP6	protein_coding	305.406	210.129	278.688	283.508	206.329	336.127	242.149	109.849	101.398	104.031	97.5404	104.196	112.578	103.088	116.073	93.481	97.7601	2.17014	5.15112e-83
ENSG00000198000	NOL8	protein_coding	84.1966	95.3015	84.2664	75.7781	86.8633	107.328	115.544	37.5645	43.5897	38.9597	50.8283	50.1203	39.7663	40.1298	43.352	37.934	47.8681	1.92527	5.4186e-83
ENSG00000104499	GML	protein_coding	3.87473	5.06865	5.83591	0.941517	3.49468	3.00807	4.57677	119.822	123.395	121.409	126.112	119.671	101.306	114.993	127.303	64.3304	107.02	-4.09419	5.99103e-83
ENSG00000166169	POLL	protein_coding	0.757464	1.03103	1.56177	0.943905	1.15334	1.8575	1.18619	14.6055	13.5217	19.1732	13.945	15.0198	19.4903	17.6722	16.3714	16.2074	14.827	-2.94163	7.65486e-83
ENSG00000109971	HSPA8	protein_coding	270.519	406.2	379.235	264.75	403.311	339.891	295.499	2617.44	1986.67	2249.7	1910.21	2146.61	2155.51	1787.79	1904.56	2571.05	2352.39	-1.88311	9.38467e-83
ENSG00000146834	MEPCE	protein_coding	17.307	22.6172	25.595	21.7101	18.2867	18.1426	15.5033	127.596	146.739	165.881	184.415	198.556	132.09	145.67	165	125.545	160.107	-2.15385	1.18744e-82
ENSG00000134852	CLOCK	protein_coding	140.966	195.961	156.734	128.797	129.798	150.536	170.622	79.5623	74.982	75.1575	75.4147	82.9298	57.2723	57.1428	65.0277	68.8601	76.1766	1.92021	1.25165e-82
ENSG00000140830	TXNL4B	protein_coding	6.25067	8.85643	14.2868	8.95539	7.88305	11.5729	10.5658	86.291	79.0414	71.4057	69.7785	69.9509	77.292	84.6191	74.0872	80.8464	80.925	-2.19925	1.43984e-82
ENSG00000124541	RRP36	protein_coding	1.73682	1.88714	1.60605	1.144	1.16047	2.43666	0.993279	30.986	23.023	27.6031	36.5875	46.129	29.3991	32.5918	32.6247	30.844	33.5699	-3.56181	1.60483e-82
ENSG00000146263	MMS22L	protein_coding	8.6453	11.136	13.7712	11.309	12.0852	12.484	10.5291	6.18108	6.18122	6.11906	5.90369	4.57645	5.29517	6.2018	6.01609	5.32671	5.5083	1.79556	1.79885e-82
ENSG00000083223	TUT7	protein_coding	51.6327	51.1815	48.5711	45.004	49.8195	51.0009	58.5425	21.6849	24.8182	24.1368	25.7881	24.4024	22.3629	27.7296	26.8627	19.369	24.3269	1.89	1.80955e-82
ENSG00000137962	ARHGAP29	protein_coding	16.9488	17.4823	18.9135	14.6876	15.0369	16.8541	18.6444	6.47565	9.02089	8.26476	9.07638	9.47406	7.21944	6.63259	9.2349	6.66719	7.91494	1.89482	2.02966e-82
ENSG00000159176	CSRP1	protein_coding	6.12969	4.75278	13.7353	4.17143	4.32093	7.78293	4.11245	141.679	114.15	202.349	92.6493	180.434	189.712	141.675	103.818	175.992	178.457	-3.80292	2.34414e-82
ENSG00000141027	NCOR1	protein_coding	115.143	92.1745	98.2223	107.823	87.3106	115.567	133.345	47.0414	46.8741	46.4534	41.5686	39.9267	42.8706	46.9933	40.2766	41.2503	41.0571	2.12396	3.41062e-82
ENSG00000114503	NCBP2	protein_coding	74.2688	71.5819	80.5511	87.041	74.5842	80.1129	72.2035	38.7634	39.9119	42.7803	37.7456	33.9961	44.0052	41.2349	41.3441	35.2179	38.7621	1.78808	4.01491e-82
ENSG00000185798	WDR53	protein_coding	47.2977	38.5861	54.1709	43.0756	41.2842	44.688	46.38	216.597	247.673	272.683	220.146	236.787	226.037	263.879	254.251	258.894	244.567	-1.6289	5.80552e-82
ENSG00000280148	AL049844.3	protein_coding	160.133	125.937	150.63	128.613	152.399	160.721	127.989	690.967	767.861	782.68	780.263	769.336	806.201	877.799	749.213	647.303	799.837	-1.6037	8.19115e-82
ENSG00000119328	ABITRAM	protein_coding	68.8161	107.767	100.521	103.773	112.761	104.277	113.884	35.9434	30.5525	28.488	22.9265	23.1817	33.0259	20.2995	31.1433	26.6662	34.096	2.6419	8.53892e-82
ENSG00000101146	RAE1	protein_coding	43.1482	64.562	72.7881	48.7485	62.0039	50.6772	61.6787	323.268	331.211	366.433	263.711	317.761	317.51	331.415	308.647	339.029	319.555	-1.68095	8.66158e-82
ENSG00000189337	KAZN	protein_coding	0.608429	0.59244	0.740285	0.641943	0.867997	0.734927	0.413259	9.28513	10.7895	11.5717	6.4336	10.9271	12.9756	9.08005	7.92054	12.3327	11.2036	-3.15627	8.80687e-82
ENSG00000100104	SRRD	protein_coding	0.924866	0.660133	1.69264	0.952771	1.77505	1.28891	1.73215	21.7758	24.9722	24.5477	26.8397	30.4276	19.1084	21.4478	18.7669	20.4422	21.1606	-3.35411	1.93049e-81
ENSG00000147010	SH3KBP1	protein_coding	103.141	113.768	132.828	100.397	111.678	107.577	108.415	98.1509	88.1353	88.3043	95.9438	88.5092	89.8145	82.3303	86.9399	85.7547	79.1005	1.13742	1.97778e-81
ENSG00000159685	CHCHD6	protein_coding	15.9374	14.7261	19.073	13.6348	11.8074	13.8334	13.3132	84.9451	81.0389	87.9134	79.112	80.4406	93.3435	75.923	74.8912	80.2755	76.8462	-1.67292	2.07028e-81
ENSG00000099817	POLR2E	protein_coding	6.40231	4.96457	17.4868	7.12518	6.61173	8.24479	7.03279	122.603	95.3804	131.238	135.174	128.419	145.592	94.8708	130.345	108.105	111.334	-3.09457	2.14003e-81
ENSG00000100109	TFIP11	protein_coding	5.5724	7.90928	11.1361	5.13528	6.53083	4.70634	7.3112	72.8917	53.9005	77.2683	55.7981	68.2919	75.2235	62.9479	60.0349	76.5876	74.1541	-2.50455	2.18763e-81
ENSG00000159055	MIS18A	protein_coding	506.779	461.43	591.605	444.67	452.147	585.502	547.273	280.554	356.177	342.009	340.312	348.387	306.715	364.526	329.478	306.486	308.484	1.44885	4.08973e-81
ENSG00000114650	SCAP	protein_coding	3.24687	1.68673	6.44535	2.49389	3.03867	2.99498	3.53208	43.6644	44.9928	70.8826	61.9234	83.96	53.2528	50.9122	55.3152	70.7488	66.658	-3.38477	4.12827e-81
ENSG00000105447	GRWD1	protein_coding	1.02538	0.871498	2.71233	1.02777	1.82357	1.55763	1.68266	18.8764	26.655	22.6846	23.2671	27.4197	31.6035	24.0446	23.9064	30.2714	33.7565	-3.3239	4.31894e-81
ENSG00000167797	CDK2AP2	protein_coding	1478.4	1603.57	2017.51	1499.69	1601.64	1436.45	1404.63	1023.46	981.692	1034.91	946.048	1072.89	1110.98	1206.59	1018.22	972.357	950.096	1.41585	4.66181e-81
ENSG00000100591	AHSA1	protein_coding	457.1	429.604	550.527	518.91	467.655	555	505.373	325.248	316.214	315.391	304.184	300.697	320.796	344.219	319.275	317.821	290.195	1.46839	4.99183e-81
ENSG00000189376	C8orf76	protein_coding	29.9259	29.8688	32.1162	21.8233	31.6167	24.2137	32.2464	207.85	230.878	193.756	177.97	183.364	173.991	229.689	191.994	202.27	207.934	-1.98718	5.54217e-81
ENSG00000184436	THAP7	protein_coding	4.00822	3.60475	8.41962	2.1633	3.56417	3.7849	4.79104	54.2966	73.1216	63.4801	61.9941	71.3569	63.9127	79.6679	51.8125	72.95	63.6882	-3.15139	6.53925e-81
ENSG00000164484	TMEM200A	protein_coding	65.6131	68.7204	76.3006	71.9094	66.5161	75.7324	77.6748	30.2535	35.6083	21.8272	34.1105	28.9608	23.5279	22.4197	29.0564	22.7423	30.1343	2.17979	1.00418e-80
ENSG00000152382	TADA1	protein_coding	189.547	157.696	170.224	168.359	154.346	231.903	175.541	73.2534	76.2755	77.3644	55.7371	65.7451	72.3091	80.6709	68.9427	80.4174	85.6529	2.08857	1.13342e-80
ENSG00000120669	SOHLH2	protein_coding	528.198	505.215	627.352	622.093	598.776	552.311	593.086	330.441	281.934	316.955	238.508	262.726	300.204	303.334	251.081	311.548	276.189	1.81685	1.16365e-80
ENSG00000132326	PER2	protein_coding	125.991	113.796	78.9459	125.879	100.868	124.389	124.752	30.6423	31.1738	26.1577	28.3614	30.701	19.3614	34.085	32.6117	25.3711	26.2025	2.82667	1.43875e-80
ENSG00000131351	HAUS8	protein_coding	10.1473	15.871	9.55012	12.2815	12.8966	12.4158	15.4858	150.498	161.548	104.873	121.381	124.432	139.716	138.982	134.079	156.749	135.197	-2.61218	1.62797e-80
ENSG00000107833	NPM3	protein_coding	113.11	119.329	162.529	114.213	87.6965	152.393	146.242	32.0854	27.497	30.2609	34.6222	43.0197	25.0558	42.2732	29.4208	32.9947	23.4632	2.79575	2.03962e-80
ENSG00000174547	MRPL11	protein_coding	5.06938	3.86287	4.89983	4.90597	1.57942	3.592	4.37371	59.6506	62.2289	64.8832	66.1148	71.5117	77.3328	58.7581	65.7516	65.5077	78.1972	-3.22739	2.12163e-80
ENSG00000163946	TASOR	protein_coding	99.9911	132.677	107.431	105.318	108.581	90.1704	117.119	41.9513	45.5609	50.6891	56.1604	50.1244	34.0561	47.7877	45.06	46.1916	43.8028	2.05703	2.27482e-80
ENSG00000124733	MEA1	protein_coding	3.89843	5.10309	6.54663	2.83848	4.33939	4.31843	4.57189	53.4737	52.0254	44.0013	55.6399	59.0045	51.3794	38.1543	70.3225	49.3155	41.7829	-2.72417	6.59068e-80
ENSG00000114857	NKTR	protein_coding	19.4749	20.6294	24.1556	23.9538	19.0591	22.1435	24.1836	11.6693	10.6367	11.0879	11.4072	10.6622	9.536	13.0774	10.1214	9.98695	12.1822	1.80684	7.84348e-80
ENSG00000121281	ADCY7	protein_coding	0.488576	0.687175	0.535012	0.23197	0.287005	0.645054	0.433439	8.27716	7.47797	9.77944	6.77354	9.77878	7.05173	9.04166	7.54667	8.88718	8.84723	-3.34533	8.73136e-80
ENSG00000133392	MYH11	protein_coding	0.52572	0.533911	0.846396	0.439121	1.13096	0.434248	0.487907	8.6557	10.2173	15.45	9.8117	12.7976	14.1999	11.8632	10.2506	14.2608	14.7297	-3.48264	8.73164e-80
ENSG00000064655	EYA2	protein_coding	20.1491	17.7151	25.2042	17.245	18.81	22.3267	14.6359	100.894	96.2387	97.7902	92.6381	96.5997	114.649	90.7399	87.8828	94.0377	101.597	-1.52302	1.26973e-79
ENSG00000170633	RNF34	protein_coding	1149.37	901.53	1047.56	1133.19	1031.22	1328.4	1153.97	482.658	525.549	507.096	461.329	459.424	506.2	615.868	518.84	505.88	487.24	1.94172	1.31693e-79
ENSG00000108960	MMD	protein_coding	32.1789	44.0034	43.6619	34.3089	28.7753	37.2429	33.8635	9.28032	11.5693	11.8049	12.2788	14.4608	8.36093	9.9096	8.72887	13.5462	15.2984	2.4662	1.9278e-79
ENSG00000167807	AC011511.1	protein_coding	2.01742	1.8007	5.21609	1.86248	2.87809	1.64347	1.73382	99.2462	69.0672	57.8413	78.6253	75.2507	71.2839	55.0088	54.4308	40.7505	64.4962	-3.99253	4.45998e-79
ENSG00000101444	AHCY	protein_coding	3.36237	7.79041	15.6448	5.59796	7.11792	7.17835	6.63416	114.182	109.381	119.436	99.1574	101.902	109.435	129.9	111.233	118.825	106.315	-3.12103	4.61181e-79
ENSG00000140297	GCNT3	protein_coding	32.6741	47.7769	48.9371	33.2139	29.2678	45.6506	39.2412	353.079	294.261	292.529	229.138	244.502	310.131	294.35	263.804	314.854	268.049	-2.06255	5.09403e-79
ENSG00000147364	FBXO25	protein_coding	2.61923	5.11496	5.12434	3.88938	5.11461	3.24118	3.24987	39.4608	38.6909	38.7312	33.1017	34.9653	40.657	28.6898	34.2882	39.4007	41.354	-2.38636	6.01929e-79
ENSG00000171425	ZNF581	protein_coding	5.56488	7.39372	10.8251	3.74123	6.13172	4.99851	5.93403	79.236	72.8623	120.137	62.156	85.2433	95.8618	84.8533	77.9275	86.2727	91.4689	-2.96557	6.9119e-79
ENSG00000244187	TMEM141	protein_coding	3.88427	4.89624	3.98148	3.45257	2.25919	3.28573	2.47066	44.0607	45.4671	41.7585	46.089	40.5384	52.6148	45.8647	48.7464	48.2037	42.6718	-2.9107	8.98377e-79
ENSG00000188994	ZNF292	protein_coding	41.782	30.0671	31.4314	36.3189	25.9764	44.178	44.6697	9.97938	12.6883	10.2971	13.7244	12.2847	9.81265	10.6072	9.68352	10.9319	9.97661	2.55022	1.05316e-78
ENSG00000164885	CDK5	protein_coding	30.1255	29.2295	24.7372	19.5185	12.9115	21.8672	30.6197	386.418	419.934	319.849	421.236	305.19	343.797	312.407	421.968	306.7	294.712	-3.05568	1.31595e-78
ENSG00000148335	NTMT1	protein_coding	1.61181	0.602415	1.05855	0.477325	0.233632	1.3295	0.501688	46.2674	28.1627	45.6614	33.9713	45.2623	40.4668	27.0843	35.6792	39.5513	43.509	-4.73017	2.40681e-78
ENSG00000163848	ZNF148	protein_coding	49.7916	51.2198	54.5087	46.9836	45.3199	61.5401	62.1278	28.3755	28.6638	30.4633	25.8877	33.0794	23.9577	31.7246	24.2604	25.4006	29.2214	1.72968	3.35445e-78
ENSG00000148308	GTF3C5	protein_coding	2.62568	2.79397	9.31915	3.93222	5.08952	5.37477	4.49089	64.1625	56.8726	83.9909	67.6173	72.4204	87.0686	67.561	69.7542	84.3735	70.2286	-3.14515	3.52462e-78
ENSG00000203909	DPPA5	protein_coding	16618.6	20762	19236	19218.7	18202.3	20352.9	21665.7	8273.81	9755.48	9987.91	11194.7	10045.9	8364.56	10505.1	9901.81	8354.53	7499.15	1.86427	3.66e-78
ENSG00000134057	CCNB1	protein_coding	2359.26	2206.03	1673.26	2320.01	2011.47	2437.3	2435.35	956.511	919.466	913.931	752.316	830.243	866.426	985.09	870.502	864.693	912.953	2.14151	3.82086e-78
ENSG00000185658	BRWD1	protein_coding	61.8303	71.1612	72.7449	60.2325	64.693	65.9951	82.9249	38.0981	38.1421	34.8079	42.8107	38.2778	30.7449	33.1786	42.8957	33.9189	36.4527	1.70364	4.1669e-78
ENSG00000118363	SPCS2	protein_coding	337.337	295.507	234.288	307.784	264.666	316.152	365.644	110.529	134.187	95.2162	105.206	100.65	96.9207	96.8244	109.414	104.454	102.108	2.34981	4.76818e-78
ENSG00000152193	OBI1	protein_coding	214.861	260.576	232.372	204.801	241.037	264.749	281.317	119.394	144.676	129.961	136.898	124.531	108.742	147.828	128.576	118.248	124.051	1.73113	6.02321e-78
ENSG00000152253	SPC25	protein_coding	1.57732	3.80357	4.20736	1.33776	2.51497	4.46832	1.1504	52.5171	70.1629	72.2533	55.1763	75.1142	69.1358	56.4396	67.1739	72.8147	87.2494	-3.86949	6.18008e-78
ENSG00000178980	SELENOW	protein_coding	10.1486	13.3863	12.5126	8.45569	8.00087	11.9165	6.9049	66.3651	74.9978	73.8269	68.7198	82.5416	85.6854	66.0486	68.2009	83.8628	79.5675	-2.07933	7.01278e-78
ENSG00000151131	C12orf45	protein_coding	0.780249	1.15446	1.00098	0.369548	0.893181	0.741355	0.740688	13.0473	14.4103	16.3969	15.2465	18.1858	19.8308	7.08621	13.3124	15.7297	19.5098	-3.43457	9.15131e-78
ENSG00000163017	ACTG2	protein_coding	6.46358	4.45884	11.9807	10.6226	7.39674	4.97267	7.48411	126.66	156.998	151.59	139.905	104.122	122.288	133.18	107.238	105.188	142.271	-3.26864	9.3244e-78
ENSG00000142507	PSMB6	protein_coding	496.82	473.675	406.301	434.568	509.929	513.143	424.515	247.817	241.86	199.676	280.633	254.002	258.789	218.075	239.588	229.272	264.322	1.7565	1.05107e-77
ENSG00000113360	DROSHA	protein_coding	26.2135	30.5927	33.3659	20.2706	27.8339	30.7677	25.0314	15.1798	13.5961	14.3416	20.2667	14.9377	17.4154	13.6364	15.5543	14.3669	16.9394	1.62754	1.62393e-77
ENSG00000144524	COPS7B	protein_coding	11.7616	15.0405	31.313	21.6896	17.8104	16.714	15.1849	191.976	167.139	190.747	168.046	167.695	167.403	196.799	184.349	194.016	157.89	-2.48322	2.07069e-77
ENSG00000087302	RTRAF	protein_coding	174.049	186.418	213.159	193.337	189.706	188.334	173.612	138.158	149.896	121.196	131.206	138.763	121.793	124.376	134.135	144.027	136.127	1.30281	2.2089e-77
ENSG00000004478	FKBP4	protein_coding	6.81266	6.93589	9.93642	7.15164	5.96238	4.10639	5.36581	83.7884	85.8586	127.805	65.2182	97.384	119.983	96.5028	77.1457	132.371	123.494	-3.12439	2.21597e-77
ENSG00000113384	GOLPH3	protein_coding	174.288	169.902	207.63	188.038	167.541	201.638	188.257	91.2569	86.2975	115.833	103.135	103.989	87.6251	123.123	90.2366	88.3578	92.1556	1.72796	2.36469e-77
ENSG00000064933	PMS1	protein_coding	72.3039	82.8883	79.624	79.5075	84.6854	85.3249	91.9457	42.0999	45.807	38.6306	48.607	36.5991	37.2113	42.1593	39.6565	38.4536	33.8029	1.84439	2.46293e-77
ENSG00000143771	CNIH4	protein_coding	6.53978	4.54834	5.39223	4.04226	6.97477	7.67901	4.06485	64.3754	61.2369	59.4787	59.9525	57.3313	52.4488	74.2871	53.3601	46.8394	64.7856	-2.60083	2.49967e-77
ENSG00000164087	POC1A	protein_coding	0.68312	0.752273	2.76362	0.537988	0.622403	1.71883	1.02808	42.3029	41.036	42.9911	37.2209	35.9241	54.5967	44.5135	27.6396	40.9828	41.7021	-4.39746	3.20131e-77
ENSG00000179950	PUF60	protein_coding	3.83626	2.89924	6.54705	2.2845	3.93391	9.15361	1.59281	113.542	109.706	148.462	97.9289	135.773	154.067	124.742	112.326	160.033	145.696	-4.15181	3.4957e-77
ENSG00000104884	ERCC2	protein_coding	0.877344	0.724935	2.82358	0.517287	2.1029	1.56087	0.761165	34.9553	39.4926	35.6687	41.7156	40.1106	34.2913	33.8067	37.5894	41.2264	35.8011	-4.05974	3.64281e-77
ENSG00000096063	SRPK1	protein_coding	114.009	163.909	207.024	118.778	152.984	150.195	142.378	82.0995	90.3837	104.954	91.9412	99.8242	77.2124	101.111	84.7847	95.5075	88.5993	1.50214	3.65516e-77
ENSG00000196839	ADA	protein_coding	13.9043	16.4429	33.1023	8.43331	15.7457	12.9026	21.1398	230.447	206.505	243.087	209.663	203.878	225.896	260.098	235.904	211.34	233.053	-2.93295	3.67237e-77
ENSG00000131876	SNRPA1	protein_coding	2.54034	1.18117	1.57303	2.84938	1.60732	3.32505	1.36997	57.1976	50.5842	47.2331	46.8325	46.0408	48.5472	33.9496	40.8889	45.1702	55.9876	-3.68536	8.10759e-77
ENSG00000166558	SLC38A8	protein_coding	55.3876	63.5741	70.5082	65.7273	64.1276	87.9043	66.5115	429.45	409.753	351.694	422.828	348.268	401.393	362.538	436.138	383.398	358.791	-1.72336	9.43843e-77
ENSG00000204710	SPDYC	protein_coding	199.859	265.836	455.426	298.972	298.494	270.59	228.596	2248.22	2078.48	2096.04	2106.81	1878.76	2310.81	2579	2147.07	1959.57	1969.78	-2.10316	1.76007e-76
ENSG00000032219	ARID4A	protein_coding	72.5273	76.3513	82.7825	67.9035	64.8075	68.3563	77.819	44.3537	43.8755	40.2394	46.7427	42.4939	41.2533	48.8585	43.1431	34.7796	39.9035	1.5873	1.93329e-76
ENSG00000114491	UMPS	protein_coding	3.92903	4.91886	4.08051	3.09429	5.0714	4.82475	6.30215	43.7911	38.7874	39.8219	36.7414	34.1185	46.4865	42.7691	38.7871	39.7115	46.4147	-2.33572	2.99323e-76
ENSG00000176225	RTTN	protein_coding	24.3186	34.439	31.3385	28.9976	28.5047	33.0145	32.7294	16.4251	18.7852	14.959	17.0775	13.8324	13.2155	14.809	17.0307	14.666	16.4589	1.76379	3.05511e-76
ENSG00000076043	REXO2	protein_coding	375.26	400.775	571.372	487.351	457.401	425.165	469.848	298.026	266.03	255.564	316.521	279.459	263.661	266.336	266.371	237.039	251.644	1.56234	4.28939e-76
ENSG00000040531	CTNS	protein_coding	5.58383	5.43709	6.71845	4.90951	4.30407	2.85824	3.54326	61.2959	60.2069	80.6986	54.1914	72.7085	97.4039	52.247	65.7436	80.2234	84.693	-3.08279	5.75076e-76
ENSG00000131437	KIF3A	protein_coding	185.216	163.386	154.896	174.429	147.38	199.056	199.979	70.6986	89.4894	76.2899	81.1684	72.6515	67.9358	84.631	85.8177	76.1599	80.9167	1.97499	1.28876e-75
ENSG00000104290	FZD3	protein_coding	58.1593	62.2092	87.6178	60.8844	56.5002	75.2274	64.6109	34.1521	31.5308	32.5267	31.8684	25.3825	26.5903	41.0121	33.5851	29.6389	32.9807	1.85246	1.48123e-75
ENSG00000113300	CNOT6	protein_coding	104.846	122.634	116.623	100.86	106.872	102.817	117.96	63.5376	64.0423	69.3734	74.8831	66.9287	48.986	55.7052	55.0886	68.7997	64.5186	1.62067	1.59396e-75
ENSG00000069275	NUCKS1	protein_coding	21.7994	19.4348	17.7993	19.66	19.2766	24.133	20.7359	8.23518	9.2248	8.66242	8.55951	10.5084	8.30151	8.74715	6.1299	8.61994	8.90723	2.07118	2.88538e-75
ENSG00000166037	CEP57	protein_coding	72.644	75.6764	90.4156	80.3153	70.4583	78.9285	77.4185	52.7968	59.8564	62.0059	60.2952	63.3433	48.591	52.2409	53.8683	56.7878	57.3519	1.27258	3.73123e-75
ENSG00000132405	TBC1D14	protein_coding	130.42	162.832	186.071	124.648	140.555	139.558	163.949	95.9975	89.6298	109.654	115.877	124.461	104.896	98.6205	107.195	109.578	101.464	1.30676	3.87894e-75
ENSG00000100814	CCNB1IP1	protein_coding	2.89456	8.52236	9.51452	7.22304	9.07026	8.85103	5.14584	114.364	100.503	96.8772	106.885	102.578	86.4296	125.199	110.244	97.1791	91.9439	-3.03209	4.23199e-75
ENSG00000100319	ZMAT5	protein_coding	2.25384	1.81759	3.04604	0.79937	4.45981	3.73835	1.09587	65.4017	62.3095	72.1763	68.8676	72.1016	76.4293	67.0678	57.0579	63.6814	69.1175	-3.99915	4.47001e-75
ENSG00000037241	RPL26L1	protein_coding	614.178	685.444	688.1	661.95	640.999	718.594	821.064	264.041	293.398	357.11	275.053	401.806	312.706	209.717	277.315	335.964	316.279	2.00243	4.72229e-75
ENSG00000100425	BRD1	protein_coding	33.0599	40.9001	46.7197	34.0874	35.807	36.9704	42.9408	16.1992	18.5635	18.4827	24.3157	20.9344	14.2548	16.104	19.8594	15.7275	20.716	1.86985	5.47751e-75
ENSG00000176946	THAP4	protein_coding	8.19754	7.62693	14.3702	9.03441	12.4305	12.0268	13.261	83.6546	97.7093	83.8144	81.3751	92.2275	73.6241	80.0589	68.0132	78.0653	90.6841	-2.11673	7.2817e-75
ENSG00000128563	PRKRIP1	protein_coding	14.3201	17.2486	24.0824	12.7285	17.1366	15.7667	16.5409	82.8458	74.6597	99.4645	75.748	100.327	94.2882	80.4576	79.5645	79.707	95.6154	-1.56182	7.31323e-75
ENSG00000170759	KIF5B	protein_coding	89.6405	117.291	121.28	100.201	98.6632	116.787	128.132	69.7204	80.4754	64.8458	65.3406	66.6281	60.0689	60.3106	65.864	61.9529	71.0383	1.53526	8.45216e-75
ENSG00000146453	PNLDC1	protein_coding	31.3359	53.9205	55.5808	50.2139	50.6321	46.604	57.7578	334.125	409.29	363.993	290.778	328.453	381.725	320.81	348.733	338.576	376.369	-2.01223	8.6112e-75
ENSG00000164611	PTTG1	protein_coding	12236.7	16204.6	11372	16444.5	16787.3	15212.4	17259	5574.37	6514.07	5359.8	6624.82	5091.22	5399.68	4610.11	6017.92	5601.97	5343.14	2.25211	9.53263e-75
ENSG00000131828	PDHA1	protein_coding	13.1249	8.7824	7.34346	6.71348	9.97275	12.3279	13.9566	119.705	106.674	113.779	125.928	115.272	128.527	104.949	121.972	109.943	112.666	-2.66735	9.98789e-75
ENSG00000141499	WRAP53	protein_coding	2.50839	3.74395	3.75661	2.711	3.33874	2.28178	2.43575	33.3182	29.8345	41.3585	25.3752	37.48	42.6327	24.4861	28.6246	41.0817	39.8461	-2.72688	1.69222e-74
ENSG00000144895	EIF2A	protein_coding	271.317	242.98	254.684	269.406	283.928	283.481	317.126	131.441	152.125	126.266	123.298	109.11	133.928	144.604	139.479	131.042	128.863	1.87442	1.73511e-74
ENSG00000010017	RANBP9	protein_coding	122.152	153.194	119.64	93.572	113.708	129.934	150.817	42.2566	46.2946	52.0081	62.2412	57.842	44.233	32.4099	48.2255	48.5595	47.908	2.20503	2.10751e-74
ENSG00000123908	AGO2	protein_coding	38.125	47.584	61.2015	38.0524	38.8066	46.0482	49.4585	16.1334	18.4895	19.038	22.3469	23.4351	12.9065	19.6506	22.4692	16.189	16.8767	2.08	2.27234e-74
ENSG00000182670	TTC3	protein_coding	26.4838	24.1976	27.7051	27.8409	21.3569	30.2241	25.8912	16.5565	16.757	16.1489	16.6732	16.566	14.7298	13.9541	14.1189	14.1964	15.2692	1.57674	2.31527e-74
ENSG00000107949	BCCIP	protein_coding	123.791	131.167	137.554	125.317	138.827	118.601	121.547	80.108	95.3623	78.2924	77.601	74.7965	86.8965	69.8034	79.1021	78.1531	89.9447	1.47593	2.40057e-74
ENSG00000168350	DEGS2	protein_coding	6.80139	8.14605	7.24436	3.83117	1.58336	3.9901	9.17855	195.58	202.543	178.548	203.561	159.597	172.068	238.731	185.819	162.867	167.523	-4.19662	2.58741e-74
ENSG00000144659	SLC25A38	protein_coding	17.5066	19.0217	24.2344	18.2576	23.7929	30.9678	16.9939	177.997	134.59	149.551	126.439	143.887	139.324	131.233	147.061	129.764	159.608	-1.94316	3.01288e-74
ENSG00000198176	TFDP1	protein_coding	54.264	68.2623	67.0047	53.529	47.1908	72.6032	56.6358	25.5407	33.4831	22.983	26.7654	31.8372	24.0366	28.6041	31.4102	25.0109	29.6139	1.90506	3.11752e-74
ENSG00000137875	BCL2L10	protein_coding	4808.39	6472.53	7876.61	5490.51	6275.61	7037.88	5479.27	2316.67	2041.55	3153.61	1575.49	2747.95	1895.91	1658.49	1597.73	2421	2575.22	2.30037	3.8074e-74
ENSG00000198886	MT-ND4	protein_coding	36160.9	30111	19800.1	35040.7	31661.9	23483.5	28312.8	6288.11	6190.15	7174.9	9385.34	8902.5	7460.81	7018.62	9101.96	7301.3	8525.38	2.7642	4.02e-74
ENSG00000144161	ZC3H8	protein_coding	39.3554	44.181	48.593	43.6947	43.6642	52.9496	48.2016	25.659	27.6757	27.466	26.8347	30.4162	27.2339	34.0723	24.5583	28.9266	26.6357	1.52172	4.80311e-74
ENSG00000088832	FKBP1A	protein_coding	329.086	272.964	360.476	329.248	309.212	348.113	358.935	182.368	169.196	188.574	175.208	143.45	200.896	185.564	178.178	197.49	199.003	1.67071	5.71603e-74
ENSG00000149932	TMEM219	protein_coding	5.64827	8.49218	11.115	6.92472	4.16803	10.4142	10.5238	85.5167	95.5545	81.9406	89.6752	124.679	92.2041	84.3862	90.154	91.5455	103.474	-2.72455	8.41098e-74
ENSG00000132478	UNK	protein_coding	2.16308	3.95245	3.33369	1.58594	4.64117	1.53933	2.76408	53.2291	66.4656	45.7021	44.199	52.5718	54.6137	42.7453	55.7764	49.2056	58.5924	-3.39701	8.97551e-74
ENSG00000175390	EIF3F	protein_coding	17.3538	23.9916	25.3354	15.0592	18.9093	26.4113	15.3941	106.403	103.382	108.31	104.905	112.983	100.642	119.051	107.672	102.852	102.071	-1.60222	9.43372e-74
ENSG00000164292	RHOBTB3	protein_coding	39.7222	54.1089	52.22	39.7643	44.455	49.6878	49.2496	21.9907	26.9922	20.3983	31.0915	29.937	21.057	25.4815	22.6502	24.9551	27.5073	1.70739	1.00543e-73
ENSG00000120656	TAF12	protein_coding	329.076	279.67	297.943	298.196	360.397	336.12	299.861	211.264	197.173	203.442	192.353	200.372	207.586	204.437	191.426	190.995	191.795	1.47679	1.27318e-73
ENSG00000198646	NCOA6	protein_coding	35.9396	44.1817	56.5527	40.0092	38.1286	47.3963	39.6259	28.2237	23.2002	30.1207	34.1993	32.5415	24.4308	27.611	28.9306	28.531	29.4398	1.38709	1.28421e-73
ENSG00000117519	CNN3	protein_coding	2098.16	1857.01	1610.58	2009.97	1568.81	2151.55	1781.08	579.956	794.502	637.812	534.98	517.494	721.257	805.743	642.38	623.279	661.785	2.33953	1.74211e-73
ENSG00000153561	RMND5A	protein_coding	140.266	154.624	162.438	143.055	135.304	127.708	149.972	47.7667	56.7374	49.4134	66.9167	56.6291	33.4243	56.2758	59.5089	42.4167	41.3934	2.31655	1.84287e-73
ENSG00000108306	FBXL20	protein_coding	18.5616	17.4271	20.9097	20.2651	20.1146	16.7275	19.0891	11.3323	10.268	11.3991	12.1652	10.4372	11.3624	11.7876	10.0993	11.3094	11.8067	1.58184	1.8715e-73
ENSG00000105877	DNAH11	protein_coding	69.2202	66.1253	76.7036	56.6604	58.1852	75.2735	65.869	54.5464	44.7893	45.7182	41.4099	44.772	40.2705	47.0931	42.4386	41.3267	45.3376	1.38373	1.99028e-73
ENSG00000152669	CCNO	protein_coding	26.7015	34.929	51.3903	29.3248	25.0558	25.8433	24.0247	252.099	276.812	394.406	275.745	263.206	276.151	356.656	302.82	288.459	247.16	-2.4537	2.19756e-73
ENSG00000050405	LIMA1	protein_coding	744.651	971.338	977.592	699.167	853.289	964.38	1003.04	387.301	412.377	378.318	466.427	403.321	300.714	428.773	426.263	285.861	301.351	2.02942	3.15728e-73
ENSG00000184347	SLIT3	protein_coding	6.3727	5.27836	7.68087	4.71852	5.42582	6.11318	6.13976	43.7582	35.2372	36.6162	41.2111	37.3712	38.8918	44.5685	44.6146	32.0517	31.6433	-1.89666	3.17699e-73
ENSG00000075188	NUP37	protein_coding	218.863	261.439	244.926	273.227	263.856	259.196	278.66	112.616	130.96	125.76	118.856	113.641	106.701	157.786	121.612	121.278	120.702	1.88087	3.84936e-73
ENSG00000166347	CYB5A	protein_coding	30.22	37.0636	42.3042	21.1373	35.7996	24.5292	29.5038	222.901	205.324	215.515	219.446	201.163	184.401	255.723	208.185	198.305	197.483	-1.94857	4.52928e-73
ENSG00000156509	FBXO43	protein_coding	68.2326	99.9898	129.674	92.951	80.2421	131.014	98.0186	42.4482	53.8425	55.2947	42.5757	46.7738	41.1528	40.6186	41.952	49.0096	50.0074	1.90427	4.77317e-73
ENSG00000169375	SIN3A	protein_coding	286.836	323.772	289.569	268.204	290.265	288.303	282.898	209.328	198.797	225.927	233.057	240.826	217.709	206.017	236.784	215.429	211.6	1.21747	5.90589e-73
ENSG00000133226	SRRM1	protein_coding	29.5254	28.979	29.6109	29.1589	25.9057	32.1748	27.0911	15.4859	16.1989	14.4637	20.2786	15.3155	15.7081	14.874	17.6808	14.7848	15.7678	1.66405	6.15999e-73
ENSG00000137955	RABGGTB	protein_coding	53.5111	60.1046	44.3041	50.536	49.0111	51.3586	60.9345	21.0614	25.5112	20.7755	20.8962	18.695	18.7412	24.088	22.483	20.9899	20.8098	2.12423	6.32732e-73
ENSG00000102103	PQBP1	protein_coding	1.95693	0.16091	1.76435	1.29459	0.416033	1.75471	1.77298	64.7331	54.685	69.2856	61.9078	61.8402	62.8795	68.4304	64.4541	64.0159	68.4663	-4.8092	7.91738e-73
ENSG00000113742	CPEB4	protein_coding	48.1166	58.289	57.3485	49.464	50.9772	58.9833	58.5361	23.5751	25.2563	24.0988	31.5089	28.3627	18.3191	22.2766	31.9692	26.6703	25.1412	1.8949	9.35534e-73
ENSG00000139734	DIAPH3	protein_coding	49.8358	61.5405	55.6238	64.8952	56.3927	62.2936	62.951	31.74	34.6023	33.48	33.415	40.045	35.2456	33.8202	34.0911	30.4198	34.129	1.61419	1.08119e-72
ENSG00000143106	PSMA5	protein_coding	261.934	304.225	366.31	298.272	311.669	315.999	332.536	182.795	199.843	185.449	197.375	181.517	153.592	230.915	183.789	171.214	174.652	1.55492	1.56584e-72
ENSG00000198825	INPP5F	protein_coding	86.6272	113.084	92.4824	97.7886	89.496	119.789	94.8868	47.7167	48.9561	41.3028	51.2864	45.3628	55.1932	39.4546	44.7763	33.2092	41.0459	1.9596	2.22326e-72
ENSG00000140470	ADAMTS17	protein_coding	2.538	4.57863	6.55482	2.42467	2.90859	1.83435	3.59286	60.0125	69.7065	44.6723	55.8805	56.7679	50.2028	47.6733	57.1919	46.4643	50.3947	-3.17341	2.22654e-72
ENSG00000100418	DESI1	protein_coding	1.71434	2.41119	3.44167	2.01226	2.25389	3.85258	1.35453	27.2099	24.4596	25.1558	24.9183	29.2	21.8839	24.8858	26.1043	29.824	31.5386	-2.66214	2.54376e-72
ENSG00000162191	UBXN1	protein_coding	5.08339	2.25207	2.22875	4.52422	2.8415	3.18093	2.26215	55.1795	50.7996	63.5206	63.3349	69.4089	58.1033	63.218	60.1487	59.0554	59.9698	-3.3896	2.86393e-72
ENSG00000109920	FNBP4	protein_coding	25.5878	25.5961	32.556	26.3919	28.6543	29.1016	24.5324	16.3273	18.5567	18.4881	18.9858	23.9802	16.5966	19.0923	18.5893	17.0506	18.5007	1.37081	3.04976e-72
ENSG00000075914	EXOSC7	protein_coding	207.261	200.125	252.976	208.522	214.746	233.195	238.827	141.857	135.46	139.288	159.531	154.23	123.988	165.414	146.535	124.104	128.824	1.45562	3.7609e-72
ENSG00000176273	SLC35G1	protein_coding	112.469	94.873	106.844	121.835	88.1353	155.629	113.966	46.1376	49.6186	40.5062	39.0274	37.5725	40.4799	50.2753	37.2732	38.2201	47.4489	2.22547	3.86376e-72
ENSG00000175550	DRAP1	protein_coding	6.57244	6.29166	11.2465	9.04201	6.30138	11.5554	6.17728	63.262	68.578	77.1789	90.0853	100.573	88.8515	84.8897	72.9169	81.3098	82.0228	-2.51005	4.34444e-72
ENSG00000186654	PRR5	protein_coding	0.571622	0.913924	2.86315	1.25201	1.14772	2.37292	2.23036	30.3999	34.9589	43.7249	36.2152	50.8001	38.3402	44.0639	33.2099	36.3579	40.0419	-3.80923	4.36599e-72
ENSG00000178031	ADAMTSL1	protein_coding	3.11105	2.71414	5.22709	2.08438	3.4824	2.81	3.43394	39.7639	27.1423	32.6902	24.0951	26.2674	30.5718	30.4001	27.9621	28.5754	26.5702	-2.38719	4.3702e-72
ENSG00000126088	UROD	protein_coding	14.1004	11.5488	13.2743	7.70153	9.25062	10.0834	8.61685	101.331	84.838	92.2873	81.8531	112.522	138.364	93.6367	80.2943	88.1341	101.188	-2.38625	4.97086e-72
ENSG00000130921	C12orf65	protein_coding	66.7505	76.9554	72.3151	64.3842	64.2409	70.4781	74.537	20.5216	31.4277	35.6518	37.3288	37.5558	31.2571	33.6417	33.9757	28.8179	28.5146	1.94948	6.70891e-72
ENSG00000184752	NDUFA12	protein_coding	19.8029	19.018	17.3819	12.4677	13.9456	32.8971	13.43	181.552	201.145	206.287	182.983	212.039	177.31	173.916	188.834	183.785	223.382	-2.59035	9.92508e-72
ENSG00000111145	ELK3	protein_coding	58.9913	70.3816	90.6673	61.4518	68.1666	67.8164	82.9881	33.8456	39.453	35.0854	38.1278	32.2446	27.5067	38.0748	32.1819	30.2778	26.3425	1.90127	1.09702e-71
ENSG00000090432	MUL1	protein_coding	18.5083	15.923	25.9889	12.4134	15.399	17.4152	11.5545	136.193	143.04	200.085	120.845	156.233	223.097	150.957	144.719	184.693	195.935	-2.51563	1.18573e-71
ENSG00000131979	GCH1	protein_coding	345.241	617.011	530.644	414.791	499.121	396.794	444.914	181.519	213.48	184.673	163.072	219.981	134.157	213.414	160.091	196.454	199.226	2.12031	1.51494e-71
ENSG00000156256	USP16	protein_coding	77.3629	109.538	108.771	92.3095	94.1865	105.088	101.619	62.2731	71.7289	59.0243	78.4009	66.2205	63.4463	64.6468	65.8557	59.0995	64.5802	1.39379	1.89254e-71
ENSG00000198546	ZNF511	protein_coding	2.61762	1.99292	7.50812	1.45762	2.26719	3.20815	0.766011	87.366	97.7374	92.7011	87.1866	101.542	87.3466	122.72	94.8624	90.8441	99.8173	-4.35463	2.02404e-71
ENSG00000169446	MMGT1	protein_coding	88.725	99.1255	124.549	101.517	115.011	111.884	120.615	72.2261	72.9477	77.6571	77.661	80.1199	78.0618	77.1023	65.5461	82.2311	92.1651	1.29774	2.36728e-71
ENSG00000113282	CLINT1	protein_coding	106.968	106.881	122.434	97.8909	98.7941	125.827	118.931	74.1377	86.2925	82.1606	79.9269	74.4496	71.2913	81.9965	72.7303	74.3415	67.7327	1.34497	2.82609e-71
ENSG00000211891	IGHE	IG_C_gene	79.7555	57.2338	104.236	85.509	65.096	88.0635	104.106	1152.72	747.098	940.941	674.367	915.127	1117.19	614.283	771.644	861.411	1052.85	-2.59305	3.32938e-71
ENSG00000215301	DDX3X	protein_coding	160.153	172	164.991	155.46	179.048	157.318	186.976	116.316	107.813	96.319	117.225	100.6	97.1071	107.993	109.066	99.5804	105.264	1.48412	3.43263e-71
ENSG00000198522	GPN1	protein_coding	11.9275	11.4683	9.27099	7.32743	11.9235	18.5452	11.6924	138.11	132.923	132.146	112.318	92.8831	127.297	143.212	136.321	114.659	134.843	-2.62788	3.5848e-71
ENSG00000185043	CIB1	protein_coding	167.493	200.895	264.699	212.989	238.295	228.115	188.443	133.231	96.1492	112.017	115.866	130.104	120.81	78.8816	109.645	102.389	120.574	1.744	3.64708e-71
ENSG00000167792	NDUFV1	protein_coding	2.01862	1.15014	2.48545	1.95734	0.769666	1.42872	1.0633	31.506	28.0459	35.8132	23.4266	36.2415	45.809	27.1795	26.8541	38.4156	35.6918	-3.5949	4.09394e-71
ENSG00000197147	LRRC8B	protein_coding	72.7382	85.6758	104.643	87.9388	70.9999	104.714	97.309	45.9272	60.8561	52.7512	52.8553	49.2833	41.6974	45.7604	47.6483	48.5561	47.5286	1.66053	4.42972e-71
ENSG00000117632	STMN1	protein_coding	10.5505	7.72225	9.0745	8.70577	9.27024	10.3901	6.82984	91.0413	66.3054	55.3379	69.2855	86.9672	62.4939	68.3437	70.7929	77.5659	90.1181	-2.22973	4.44513e-71
ENSG00000255529	POLR2M	protein_coding	31.4734	31.2974	40.7348	24.4205	33.6003	26.717	23.9606	290.018	286.089	253.94	215.093	183.332	198.356	302.033	237.379	289.119	241.022	-2.24823	4.66196e-71
ENSG00000164114	MAP9	protein_coding	40.8279	41.5	55.9963	44.2506	49.5379	45.6681	51.4716	32.2439	34.5053	28.0099	29.2443	31.4878	26.2524	30.0992	29.6217	29.8045	27.6243	1.46042	4.6999e-71
ENSG00000104969	SGTA	protein_coding	1.52489	1.44438	1.83171	1.55841	1.27131	1.88308	3.5279	47.9096	37.5787	66.6486	30.3979	53.4063	72.0934	49.4606	35.6363	68.0098	57.091	-3.97864	4.78884e-71
ENSG00000126581	BECN1	protein_coding	54.7871	64.3301	80.164	60.8623	58.7153	55.3804	72.6619	41.1328	35.4583	38.2102	36.3226	38.8074	39.4515	44.1307	37.7339	40.2991	43.6178	1.499	5.03283e-71
ENSG00000137601	NEK1	protein_coding	138.217	129.09	152.152	129.262	125.711	138.587	158.456	77.5195	89.1779	79.5325	92.7637	84.7337	73.8032	96.6266	83.2868	78.2362	75.297	1.55157	6.58634e-71
ENSG00000151812	SLC35F4	protein_coding	3.81808	3.8442	4.74349	3.43647	4.55548	3.46567	3.66659	26.7736	19.5863	28.4033	25.3127	25.408	23.6528	24.3315	21.8027	27.8693	26.8256	-1.86026	6.59758e-71
ENSG00000168938	PPIC	protein_coding	1.812	4.10824	4.49691	2.56407	2.88915	5.40445	2.52651	33.2092	43.3952	50.0573	38.8179	45.9244	41.8455	50.0626	44.1217	47.0468	50.2265	-2.92624	7.206e-71
ENSG00000133773	CCDC59	protein_coding	161.99	193.176	193.001	166.193	183.389	173.052	205.975	98.3089	113.987	108.936	114.302	116.953	90.6136	125.877	113.946	100.133	101.39	1.56161	9.13603e-71
ENSG00000187569	DPPA3	protein_coding	12939.8	17020.2	18410.7	15895.4	17650.5	18858.4	16091.2	8453.4	8347.45	7868.05	7546.61	6720.4	7270.54	9562.69	10592.1	7838.67	8196.43	1.81988	9.55084e-71
ENSG00000185721	DRG1	protein_coding	23.4739	17.9524	51.3484	21.8588	28.2253	33.6792	23.719	335.081	233.333	262.698	246.309	270.635	305.473	212.155	298.569	255.008	301.813	-2.47538	1.43618e-70
ENSG00000166889	PATL1	protein_coding	17.5076	18.3892	29.0828	21.6789	20.0793	18.4153	19.6844	7.59505	8.17926	7.65582	10.7093	9.73367	9.73417	7.06785	9.61124	7.44039	9.68209	2.04838	1.78381e-70
ENSG00000130816	DNMT1	protein_coding	1399.72	1759.68	2108.3	1739.29	1911.33	1775.43	1817.08	1201.1	1218.56	1081.17	1237.37	1195.97	940.896	1183.86	1184.88	1079.28	979.841	1.46592	1.84877e-70
ENSG00000198804	MT-CO1	protein_coding	38058.7	32292.8	22949	36245	35415.9	26108.7	31063.7	7244.21	5655.33	7992.12	10350.6	9595.58	8114.06	7329.52	11150.5	8333.95	9573.14	2.73679	2.06581e-70
ENSG00000087206	UIMC1	protein_coding	8.05361	13.804	14.9052	9.14557	10.3917	10.9076	13.5113	67.9565	66.1331	74.8181	77.5838	63.1531	68.0161	75.0257	71.7415	68.316	65.2988	-1.80211	2.2834e-70
ENSG00000089048	ESF1	protein_coding	115.305	121.527	106.839	109.937	127.811	138.036	152.877	53.3252	68.0426	61.9179	74.9066	67.7228	64.3115	61.4809	57.8794	64.1965	69.3972	1.77499	2.5617e-70
ENSG00000173692	PSMD1	protein_coding	171.389	156.699	178.572	188.513	148.165	219.76	200.974	95.5438	93.9273	92.645	80.1428	86.0321	108.609	90.315	78.7352	95.423	92.3784	1.79906	2.9066e-70
ENSG00000182054	IDH2	protein_coding	12.1052	14.5089	25.5233	11.6592	8.84381	18.8566	14.4143	170.671	136.81	227.606	134.145	156.108	193.974	224.275	190.257	159.94	172.52	-2.77057	3.22568e-70
ENSG00000149554	CHEK1	protein_coding	372.922	411.147	433.443	383.085	447.258	440.734	423.595	291.495	289.233	247.292	287.465	269.346	218.166	260.538	291.207	221.555	260.084	1.46829	3.26877e-70
ENSG00000123416	TUBA1B	protein_coding	60.1981	63.7871	220.587	58.7824	104.184	95.5099	63.9413	1687.24	1733.74	1842.86	1285.26	1507.94	1489.95	2224.88	1323.41	1999.52	1588.36	-3.38877	3.4847e-70
ENSG00000151239	TWF1	protein_coding	186.332	211.731	180.019	180.091	178.388	203.028	213.066	103.139	92.1	90.2482	81.6406	70.1328	79.5763	110.075	84.0111	85.6965	87.1806	1.94214	4.35172e-70
ENSG00000129810	SGO1	protein_coding	106.392	111.058	102.274	103.876	90.5866	142.783	133.606	60.9019	57.3284	58.8728	58.7792	64.3539	57.5345	55.0579	64.412	55.4506	57.8048	1.7513	5.85009e-70
ENSG00000214941	ZSWIM7	protein_coding	60.8774	70.9938	89.6127	65.148	80.1974	66.1873	66.3263	44.4722	30.5524	38.79	40.1553	41.639	30.2314	40.1154	39.3982	35.0826	33.2512	1.73553	6.14372e-70
ENSG00000129534	MIS18BP1	protein_coding	42.7677	50.7271	44.6736	44.6646	44.4607	42.5068	53.5838	26.5228	25.8258	24.0996	26.3829	22.8679	23.4699	27.81	24.0944	21.9744	24.1804	1.7194	7.15284e-70
ENSG00000142208	AKT1	protein_coding	16.2133	23.8674	27.8984	15.2348	17.9528	16.3201	17.3738	5.27098	6.59242	8.93335	8.34373	8.29879	7.74096	6.59301	7.92408	9.22818	8.53435	2.11043	7.85686e-70
ENSG00000169826	CSGALNACT2	protein_coding	74.7973	81.8456	57.74	41.3259	59.5836	74.2116	65.6651	26.1586	24.5487	23.1739	26.0898	22.8297	26.0754	22.6644	16.9583	22.0684	26.8235	2.26669	8.04312e-70
ENSG00000029993	HMGB3	protein_coding	622.744	504.605	632.556	581.515	449.151	552.451	498.722	283.521	295.461	323.326	355.728	369.954	289.259	332.803	306.781	329.286	301.283	1.60093	8.75505e-70
ENSG00000140395	WDR61	protein_coding	5.68066	7.28248	6.29852	3.79077	6.39938	5.43769	2.8459	52.5162	51.8668	53.3791	53.6187	53.0102	49.9996	48.9594	50.9413	42.825	43.7439	-2.41753	9.38718e-70
ENSG00000031698	SARS	protein_coding	12.4824	14.9926	18.8933	12.656	13.5443	26.3411	13.636	151.035	108.771	118.92	117.857	112.838	154.493	128.183	126.868	134.039	137.555	-2.21621	1.06666e-69
ENSG00000131469	RPL27	protein_coding	110.411	133.465	158.007	115.444	143.502	128.498	103.046	83.1627	88.8232	75.2342	94.6622	86.8141	75.1651	84.731	89.7701	77.4728	79.6848	1.41016	1.18137e-69
ENSG00000034152	MAP2K3	protein_coding	1.11693	0.332316	4.31478	2.23906	1.15602	1.44328	2.01273	84.2216	92.7078	122.962	76.4124	82.3078	82.6957	69.7852	80.3479	116.31	156.985	-4.96518	1.21098e-69
ENSG00000185627	PSMD13	protein_coding	6.10053	2.38741	3.03892	1.79093	3.52724	4.30503	2.90418	68.9241	69.929	77.3832	49.1333	72.8827	78.7149	50.0959	52.8631	77.7887	74.0135	-3.46981	1.76694e-69
ENSG00000112531	QKI	protein_coding	41.0566	53.561	49.9604	44.169	43.5265	45.736	43.7643	20.9729	24.9396	21.8633	25.8722	24.546	14.2339	23.3016	19.6054	21.1775	19.5272	1.90023	1.94325e-69
ENSG00000115109	EPB41L5	protein_coding	349.153	289.254	236.899	344.604	288.044	386.119	333.163	126.393	94.9839	69.6964	81.1825	70.1644	100.746	62.6549	89.6222	80.7017	95.4784	2.69571	2.13138e-69
ENSG00000101104	PABPC1L	protein_coding	2.18176	4.05014	5.17238	4.57452	2.12983	3.61222	3.86986	56.1514	39.5001	65.6249	41.4621	53.2771	67.0706	48.6916	44.3948	69.4571	64.2952	-3.10514	2.1913e-69
ENSG00000162702	ZNF281	protein_coding	138.613	173.059	156.735	138.163	143.173	163.812	182.205	75.2452	91.4079	85.0718	96.6341	87.9425	62.1911	83.3302	82.5314	77.5824	70.8781	1.75778	2.19843e-69
ENSG00000141570	CBX8	protein_coding	1.02216	0.88471	1.67897	0.593156	1.02934	0.545555	0.510079	16.1716	16.8317	28.1049	15.1661	24.6603	20.1811	22.526	15.0301	23.0612	23.1629	-3.73046	2.25063e-69
ENSG00000136197	C7orf25	protein_coding	28.3886	25.9831	19.9015	23.8321	26.6539	16.9204	23.8249	231.164	231.121	254.663	171.52	198.061	251.883	208.148	195.744	237.187	249.539	-2.40526	2.49253e-69
ENSG00000129696	TTI2	protein_coding	4.23123	4.48399	5.04269	2.6869	4.19039	4.03974	2.46412	31.8714	29.6923	36.2803	31.1775	28.2664	36.3753	28.2142	24.6207	32.9169	32.9452	-2.21268	2.58667e-69
ENSG00000204619	PPP1R11	protein_coding	8.77429	4.97888	8.39886	3.84769	5.975	7.61	5.34396	66.6226	54.9919	56.8402	56.8372	52.3116	68.9272	55.9013	62.1395	61.6461	65.9015	-2.43346	2.59504e-69
ENSG00000183155	RABIF	protein_coding	13.9098	12.6513	16.2014	11.0539	10.5504	10.2911	11.0559	71.2767	68.6842	80.1655	66.8442	66.0483	69.0726	70.3244	68.4787	73.6748	63.564	-1.70627	2.87583e-69
ENSG00000117523	PRRC2C	protein_coding	25.1384	34.6487	40.3594	29.5364	31.4649	33.2021	34.31	15.3018	16.748	17.7265	21.8505	18.3342	13.6613	17.0115	19.2136	16.486	13.9176	1.74154	3.13168e-69
ENSG00000100325	ASCC2	protein_coding	2.7048	3.34868	4.68963	4.82658	4.83544	2.38417	2.4825	56.7049	40.0548	43.5401	41.7429	44.2615	59.7707	48.5177	50.8402	51.5218	47.5379	-2.93426	5.81564e-69
ENSG00000120948	TARDBP	protein_coding	65.1932	93.1931	72.9261	80.0921	69.0071	97.7236	91.6122	40.5564	39.5144	33.7645	35.8802	37.5833	43.7137	29.7856	38.7649	39.7604	37.1158	1.92788	5.81564e-69
ENSG00000120063	GNA13	protein_coding	106.8	125.057	113.995	90.6197	94.4517	108.755	128.144	62.7937	69.1605	65.9673	72.1891	60.4652	51.2429	64.162	60.8514	59.4222	68.4948	1.60132	5.83912e-69
ENSG00000138030	KHK	protein_coding	5.82076	4.67396	7.82141	1.82322	6.1873	5.51439	4.86736	318.45	256.486	263.367	102.511	250.187	307.859	122.143	79.166	199.221	249.018	-4.57108	6.00191e-69
ENSG00000177105	RHOG	protein_coding	5.74357	13.1041	22.9807	9.29969	11.6738	10.5777	11.0377	187.61	154.432	207.661	132.28	153.144	125.731	184.953	136.376	179.835	177.065	-2.99658	6.25645e-69
ENSG00000136521	NDUFB5	protein_coding	20.4869	25.544	20.1415	20.1558	19.9288	20.4163	20.9058	130.227	123.971	147.051	106.872	121.987	111.259	149.392	125.658	128.535	123.9	-1.77389	6.53499e-69
ENSG00000112276	BVES	protein_coding	12.2052	14.711	14.6614	12.176	13.6255	16.9146	14.0894	9.22034	9.24823	8.86872	8.65219	9.39624	7.31154	8.03512	8.1524	9.11171	9.99352	1.4837	7.37182e-69
ENSG00000183733	FIGLA	protein_coding	0	0	0	0	0	0	0	746.086	815.136	684.925	633.201	792.416	629.779	672.638	694.655	673.187	729.338	-13.7275	1.18643e-68
ENSG00000114784	EIF1B	protein_coding	18.2091	44.5553	63.2785	35.62	65.997	36.743	23.391	646.184	789.766	739.014	546.451	665.385	550.259	762.556	594.998	769.856	654.895	-3.25216	1.36423e-68
ENSG00000110047	EHD1	protein_coding	1.45668	1.88357	3.92874	2.24506	3.51306	2.22373	2.45865	31.3217	30.0942	45.3653	26.094	39.9503	37.098	26.5166	28.6448	47.3563	36.0144	-2.99207	1.40247e-68
ENSG00000153147	SMARCA5	protein_coding	42.7842	67.9704	61.5923	50.3383	49.6772	61.2134	61.5462	27.414	31.7073	33.3674	40.3281	33.8176	35.8911	30.4767	30.8107	30.271	31.284	1.60255	1.40267e-68
ENSG00000139364	TMEM132B	protein_coding	11.8427	7.68383	15.1017	12.4581	13.2945	13.8031	13.2875	91.635	78.2358	91.31	87.8998	84.0237	90.4153	69.0657	68.714	95.2795	84.6192	-1.94041	1.67524e-68
ENSG00000132563	REEP2	protein_coding	2.29168	4.95693	5.49549	3.90835	3.78124	2.04464	3.8556	51.0116	58.7204	63.2351	44.4164	55.0946	51.6334	49.9607	46.728	79.8622	64.5149	-3.10716	1.79122e-68
ENSG00000104635	SLC39A14	protein_coding	107.487	113.058	127.94	111.201	107.234	112.604	126.734	54.0863	41.5106	65.4851	53.7224	51.3852	69.6646	56.448	45.1384	67.2152	62.8585	1.83594	1.81156e-68
ENSG00000021488	SLC7A9	protein_coding	119.714	120.19	139.411	133.563	126.163	121.817	119.143	64.1916	71.7796	60.7508	59.3832	51.7322	70.052	51.2515	73.7822	54.5229	56.0203	1.84733	1.87995e-68
ENSG00000169692	AGPAT2	protein_coding	7.51027	16.4344	23.3126	8.92405	9.27082	6.91779	13.5908	194.331	210.387	327.722	162.245	281.973	245.77	239.847	191.567	319.99	218.001	-3.50653	2.27895e-68
ENSG00000136824	SMC2	protein_coding	153.506	139.885	137.016	136.468	129.284	177.188	179.296	86.4653	83.8315	67.4265	81.2045	77.9091	63.0464	64.5277	69.9573	66.1397	72.355	1.85511	2.50152e-68
ENSG00000125970	RALY	protein_coding	5.03617	7.87823	15.0908	6.82429	7.94362	7.29922	6.4569	62.2483	57.4428	62.4833	69.6863	69.0032	57.4652	68.3376	69.2737	68.7094	62.1196	-2.22905	2.57144e-68
ENSG00000167272	POP5	protein_coding	5.60652	4.60998	3.77045	4.54675	5.9054	5.82149	4.56404	42.0179	39.7297	46.8382	50.9073	64.9995	52.5461	39.1968	45.593	46.291	55.6676	-2.4547	3.21337e-68
ENSG00000091317	CMTM6	protein_coding	207.331	198.196	211.851	224.279	184.701	233.6	217.906	99.6149	119.739	110.186	118.31	107.337	125.035	91.5761	136.191	115.764	126.424	1.69483	3.24962e-68
ENSG00000120053	GOT1	protein_coding	9.29229	7.10427	19.1006	16.0585	10.6073	19.9848	11.3807	190.276	176.999	177.679	133.773	149.281	174.556	174.419	169.362	154.584	186.921	-2.86632	3.9674e-68
ENSG00000168438	CDC40	protein_coding	48.4639	57.5107	66.8086	49.6787	51.0206	55.6711	49.9373	32.5964	40.7076	31.6987	38.2904	34.3311	27.4043	36.3043	32.0936	34.1701	30.8147	1.48004	4.31099e-68
ENSG00000170584	NUDCD2	protein_coding	59.4028	50.3355	57.539	56.2712	64.3485	54.5491	68.2596	28.7308	35.1649	28.9808	31.6852	31.2239	29.8822	32.6362	32.5758	31.6879	27.6448	1.73754	4.3414e-68
ENSG00000116096	SPR	protein_coding	5.93604	5.31895	24.6305	3.96658	11.8916	18.8469	11.3847	290.915	307.294	501.603	294.339	337.446	405.288	450.535	343.017	357.115	355.469	-4.22251	4.3414e-68
ENSG00000055130	CUL1	protein_coding	226.139	251.821	261.42	224.094	233.334	217.744	278.832	161.389	129.954	170.245	154.254	148.334	161.92	168.415	156.037	141.154	146.63	1.46664	4.58995e-68
ENSG00000164366	CCDC127	protein_coding	4.5686	6.3989	7.36911	5.05216	6.64223	6.05604	9.46833	46.3211	48.0672	53.6083	47.8697	46.2081	42.9754	57.8218	46.5742	51.4878	49.5175	-2.10991	4.74784e-68
ENSG00000110104	CCDC86	protein_coding	1.09564	1.67211	1.26643	1.96343	0.741129	2.091	2.27351	31.6541	24.3709	33.4764	24.2675	29.0351	35.3025	25.3188	26.5509	32.7783	33.0904	-3.39656	4.80351e-68
ENSG00000113013	HSPA9	protein_coding	22.2168	20.8111	28.214	19.2873	25.3525	20.8236	20.4482	90.8695	88.0129	86.2175	87.9231	83.677	93.0068	91.0105	87.1528	93.024	86.4252	-1.1802	6.31871e-68
ENSG00000066583	ISOC1	protein_coding	562.162	461.699	512.885	510.669	460.85	675.466	566.77	233.669	285.1	257.426	169.964	214.279	259.121	233.708	221.428	248.518	247.477	1.99036	6.65971e-68
ENSG00000144152	FBLN7	protein_coding	21.5677	22.3063	49.0797	20.0799	26.0627	26.2626	26.15	221.382	200.934	206.84	155.629	180.57	221.314	202.771	168.198	206.848	212.174	-2.07824	7.57492e-68
ENSG00000100558	PLEK2	protein_coding	182.879	210.863	209.588	193.017	178.61	233.262	215.832	2109.39	2256.64	2004.88	1283.6	1920.01	2978.9	1946.3	1274.64	2135.95	2523.61	-2.51515	7.79281e-68
ENSG00000175707	KDF1	protein_coding	4.30673	8.60714	10.7858	5.09618	2.73405	4.40569	1.38633	180.114	157.313	210.079	127.118	166.121	194.828	181.302	144.193	228.523	190.432	-4.29072	7.92213e-68
ENSG00000068394	GPKOW	protein_coding	8.83383	22.2862	20.5764	10.2631	8.25191	8.14384	14.594	193.313	169.831	216.11	181.064	189.03	207.07	218.56	172.562	204.308	195.347	-3.08466	8.30098e-68
ENSG00000119559	C19orf25	protein_coding	0	0.0892543	0.351313	0.0435205	0.115384	0.0695223	0.0457418	10.111	6.67617	11.8116	12.7942	14.5658	12.6933	7.78756	11.7132	13.4066	11.6595	-6.05967	1.02927e-67
ENSG00000197070	ARRDC1	protein_coding	0.878297	0.120364	0.981366	0.528206	0.373442	0.968794	0.709378	17.3366	17.8106	21.9512	14.6394	16.044	19.4276	15.6018	16.959	18.354	17.6132	-3.95904	1.4716e-67
ENSG00000176986	SEC24C	protein_coding	10.3848	15.9147	20.2217	11.2193	15.4675	11.4615	14.2814	71.428	70.4781	72.5751	77.7104	82.86	82.4496	67.5882	67.3413	73.3602	81.8602	-1.60708	1.763e-67
ENSG00000113615	SEC24A	protein_coding	52.4278	51.3052	61.9195	48.1873	53.2542	48.5728	63.5209	40.8187	36.9924	39.2576	35.5838	35.6009	37.1865	36.3481	35.945	38.8766	41.1808	1.33155	1.86473e-67
ENSG00000100526	CDKN3	protein_coding	1.93391	2.54675	2.93392	0.848058	1.02785	2.70948	1.78269	49.432	34.9881	46.0494	28.3695	36.4466	37.6803	29.9448	39.8874	36.5924	42.6781	-3.49659	1.91425e-67
ENSG00000072571	HMMR	protein_coding	99.3319	102.965	110.608	97.3287	98.7178	97.7485	115.288	64.9855	61.3119	58.014	64.0742	57.7755	44.643	58.1142	60.5039	46.7985	55.303	1.66542	1.93487e-67
ENSG00000106686	SPATA6L	protein_coding	7.85345	7.52964	8.17162	5.30323	7.48275	7.93266	6.74903	50.7569	67.1542	47.6772	73.2981	56.4351	48.532	72.0633	71.9019	49.0474	52.7769	-2.21597	2.12588e-67
ENSG00000125870	SNRPB2	protein_coding	160.141	191.357	162.482	165.588	178.501	200.099	197.795	105.771	122.36	118.848	113.427	112.71	106.216	121.708	95.5818	108.457	120.454	1.4895	2.17757e-67
ENSG00000148925	BTBD10	protein_coding	243.886	230.863	241.537	263.77	249.525	266.878	272.416	166.742	146.276	169.206	147.614	133.21	151.702	157.839	155.139	156.334	163.619	1.52667	2.4688e-67
ENSG00000143621	ILF2	protein_coding	175.148	228.695	206.307	143.042	143.141	179.157	152.721	976.029	1039.87	851.881	802.786	944.613	896.344	817.564	924.271	879.853	952.436	-1.5696	2.48509e-67
ENSG00000198380	GFPT1	protein_coding	57.3438	67.4929	57.4295	51.0924	57.6956	60.5173	70.3126	34.3748	38.0344	37.0772	32.2159	36.1831	33.4621	37.5616	30.8908	27.3266	35.4325	1.63061	2.51545e-67
ENSG00000170322	NFRKB	protein_coding	75.3675	79.5522	106.754	75.8415	82.0498	87.7057	88.9016	66.9088	68.8035	66.0424	65.1728	73.0881	55.6218	48.9751	57.1046	60.5338	63.7666	1.2496	2.51545e-67
ENSG00000005020	SKAP2	protein_coding	87.1149	93.58	88.7565	77.7334	83.7565	100.901	109.894	53.9116	53.6307	48.1805	54.5986	48.3114	43.1846	57.9798	52.9173	45.7748	51.0629	1.6589	2.7096e-67
ENSG00000196436	NPIPB15	protein_coding	0.195579	0.201019	0.979616	0.588102	0.485087	0.278362	0.412079	39.9508	48.2026	31.5873	19.1269	28.8819	28.9251	33.9848	26.1508	29.5177	28.7844	-5.35956	3.02568e-67
ENSG00000186132	C2orf76	protein_coding	9.06801	6.75168	11.8846	7.72935	8.34878	13.7955	5.26546	88.5246	100.336	99.2448	83.2476	89.8693	85.0646	97.7523	93.4277	72.7878	82.686	-2.52441	3.26904e-67
ENSG00000104889	RNASEH2A	protein_coding	6.17957	8.85449	5.27796	4.14965	4.40071	7.66873	3.65592	65.2717	54.7025	69.9154	60.2269	67.9374	66.8622	68.9354	64.9167	53.8271	58.0069	-2.65252	5.23626e-67
ENSG00000059728	MXD1	protein_coding	228.66	218.841	241.767	216.514	209.056	240.933	244.83	150.16	165.759	138.231	171.648	146.501	128.885	139.86	155.948	126.122	137.023	1.4602	5.47572e-67
ENSG00000083799	CYLD	protein_coding	22.3047	26.5435	24.6826	22.9491	21.0871	26.2048	20.1409	16.576	14.7279	14.0504	15.854	18.3705	13.7613	14.8213	15.4012	15.8458	17.5495	1.39002	5.61617e-67
ENSG00000139218	SCAF11	protein_coding	17.2426	16.2921	16.9513	15.4047	15.2106	18.1019	17.4903	10.3219	10.3485	10.1434	10.9419	11.3071	7.84374	8.47718	8.15613	10.3892	10.7985	1.57352	5.67871e-67
ENSG00000167283	ATP5MG	protein_coding	36.1392	38.0019	41.5972	28.6594	38.4552	42.9892	31.1609	165.802	197.436	167.365	177.529	175.235	144.412	180.361	169.999	153.157	162.489	-1.40523	6.08934e-67
ENSG00000119865	CNRIP1	protein_coding	121.873	149.338	212.01	147.484	161.593	177.531	175.406	89.2469	87.6839	102.894	64.2671	91.0175	104.896	85.3069	81.641	95.0133	85.5536	1.68066	6.90535e-67
ENSG00000106052	TAX1BP1	protein_coding	485.347	532.271	489.83	497.083	472.979	569.249	607.207	274.289	285.235	233.557	300.437	239.19	215.192	245.996	275.572	199.674	211.255	1.88875	7.36394e-67
ENSG00000124784	RIOK1	protein_coding	272.074	230.649	274.787	228.221	228.148	274.876	278.357	169.005	165.563	150.938	159.544	149.079	145.384	183.252	155.743	146.109	143.931	1.51259	8.36989e-67
ENSG00000135862	LAMC1	protein_coding	32.6989	38.6045	47.4386	40.2018	26.5747	38.705	34.7524	18.2031	16.8802	19.6827	21.9531	19.3444	15.3454	18.9519	18.2843	14.7827	16.6213	1.84623	1.0392e-66
ENSG00000196208	GREB1	protein_coding	1.70472	3.15568	3.86868	1.52977	1.55591	3.02014	2.40707	33.8991	24.2606	24.3522	31.9237	23.9073	25.2031	35.851	23.62	30.942	29.7628	-2.75318	1.04969e-66
ENSG00000055208	TAB2	protein_coding	40.7521	56.252	52.194	34.9313	39.5741	50.2212	43.1293	27.726	26.0788	22.645	25.6692	21.5915	18.541	21.638	20.1222	18.749	25.2778	1.79115	1.09163e-66
ENSG00000134717	BTF3L4	protein_coding	1.94009	1.22711	1.16438	0.785323	1.11045	3.74365	0.805753	45.7994	41.2793	39.689	41.5956	39.4831	38.0541	44.3385	39.2557	40.0578	43.3262	-3.95383	1.15359e-66
ENSG00000186625	KATNA1	protein_coding	138.661	128.408	159.081	141.302	131.806	178.426	165.309	102.395	95.1321	90.7691	91.1374	90.0946	88.3453	103.936	88.9146	92.4116	90.0148	1.48389	1.20555e-66
ENSG00000157045	NTAN1	protein_coding	7.52472	6.02609	17.3953	5.59383	13.1976	8.43391	6.57297	101.811	108.825	100.143	96.3858	133.481	103.257	107.127	117.69	106.301	125.317	-2.80267	1.26203e-66
ENSG00000260314	MRC1	protein_coding	66.1728	83.2913	92.3837	78.5463	84.1396	84.3118	99.0934	49.9149	53.017	62.2339	63.2943	59.4797	48.6638	56.9327	52.4617	52.716	55.8858	1.4103	1.29098e-66
ENSG00000181472	ZBTB2	protein_coding	79.8842	86.2961	90.1459	91.4679	77.9588	89.815	102.88	40.5969	40.7346	45.25	41.4172	37.4983	52.8232	50.5698	47.0182	44.4999	45.149	1.8032	1.34042e-66
ENSG00000188186	LAMTOR4	protein_coding	8.76891	6.65653	16.893	11.6042	12.1844	23.921	12.0154	217.683	208.894	174.761	233.51	225.363	180.375	189.986	205.662	130.134	177.359	-3.10016	1.55928e-66
ENSG00000087502	ERGIC2	protein_coding	102.312	111.343	92.6135	97.453	108.248	125.03	100.08	67.4963	70.5875	55.9858	56.8003	57.3068	56.2193	57.6036	60.3851	57.837	56.2078	1.63402	1.56844e-66
ENSG00000174720	LARP7	protein_coding	248.462	257.285	250.635	253.856	227.685	281.702	317.888	130.075	125.486	144.61	154.538	154.871	127.546	158.078	158.25	120.814	134.287	1.71643	1.79058e-66
ENSG00000143443	C1orf56	protein_coding	30.0352	42.7176	30.9579	25.2155	30.7573	33.0823	38.5949	242.491	199.833	247.33	199.314	235.766	289.595	286.224	227.827	235.255	222.715	-2.0418	2.68998e-66
ENSG00000136718	IMP4	protein_coding	2.75887	1.24058	2.85674	3.11096	2.07726	4.32542	1.60459	41.525	40.6913	41.0726	34.6424	40.918	48.9955	38.3057	35.7619	42.5005	39.847	-3.16846	3.366e-66
ENSG00000156802	ATAD2	protein_coding	74.9359	76.185	65.6807	69.6123	61.1489	70.5652	88.4272	37.2392	34.3726	32.3187	37.4381	32.9968	29.0293	33.6357	35.5901	26.8173	29.2752	1.96004	3.46622e-66
ENSG00000078674	PCM1	protein_coding	59.9919	73.7797	56.9132	53.133	59.8178	59.2173	77.2733	33.9616	33.6972	34.0577	33.2561	38.6826	28.6959	35.0475	28.5287	28.5645	31.9223	1.76553	3.55955e-66
ENSG00000242372	EIF6	protein_coding	27.7566	15.1034	62.987	21.0023	31.8185	32.5337	37.5549	360.113	371.936	396.653	368.123	430.572	392.131	393.178	347.698	355.871	420.349	-2.78071	5.53027e-66
ENSG00000170852	KBTBD2	protein_coding	69.8465	82.5589	74.414	69.2525	76.3119	64.3743	81.4637	38.9604	35.8502	38.6422	51.6253	36.2064	31.5468	33.4465	35.4768	32.3629	38.7215	1.80915	5.63825e-66
ENSG00000163875	MEAF6	protein_coding	226.976	205.817	229.916	222.816	213.837	207.131	223.428	123.404	132.444	131.783	103.262	105.444	117.598	142.927	122.952	127.366	129.158	1.63752	6.09577e-66
ENSG00000090621	PABPC4	protein_coding	83.1123	110.227	98.2048	81.5349	77.9463	85.1035	103.656	37.1912	35.7656	43.7983	49.6702	54.424	30.3905	33.5873	35.5186	36.6221	32.7178	2.04651	6.29905e-66
ENSG00000141458	NPC1	protein_coding	113.176	137.993	202.789	115.961	116.706	147.233	117.736	82.6893	88.7232	108.733	85.0402	93.8657	91.1755	74.2496	72.7193	87.5584	83.7647	1.43791	7.45733e-66
ENSG00000127774	EMC6	protein_coding	4.45558	0.886357	3.98718	0.864378	6.5695	4.14243	1.05991	130.17	190.826	216.699	203.875	185.504	192.798	186.385	171.304	165.964	121.168	-5.0284	1.00385e-65
ENSG00000162604	TM2D1	protein_coding	25.4262	31.3643	27.7156	23.8926	28.8663	22.2671	26.8286	13.1835	13.9857	11.4344	10.5975	10.7919	13.1924	12.6146	14.1788	13.1498	12.1538	1.89842	1.11301e-65
ENSG00000169379	ARL13B	protein_coding	66.3244	83.6437	112.146	74.465	68.3766	85.2197	93.8178	51.2233	58.7866	60.2635	46.7378	53.533	53.8407	52.5726	52.0787	54.3287	53.3227	1.43458	1.14383e-65
ENSG00000198786	MT-ND5	protein_coding	8471.1	6960.63	3997.76	7208.83	7498	4880.34	6179.86	974.163	883.668	936.171	1580.75	1374.62	1285.11	1582.18	1703.27	1139.55	1377.7	3.17459	1.91728e-65
ENSG00000164086	DUSP7	protein_coding	119.942	83.1244	120.811	102.702	87.7777	118.568	101.078	42.6243	59.8763	57.033	53.6545	52.5033	41.6486	52.3294	46.8566	59.3339	52.2811	1.82939	1.98985e-65
ENSG00000213380	COG8	protein_coding	17.2618	22.1507	27.9922	12.2413	24.8715	20.9699	24.1475	145.302	182.468	153.961	112.604	173.843	188.784	179.495	155.447	157.056	161.381	-2.12447	2.40817e-65
ENSG00000163535	SGO2	protein_coding	78	86.2355	76.6571	79.3577	79.4121	83.6727	93.0755	55.918	52.0042	54.679	54.6632	48.2992	49.2249	43.3407	47.9836	56.5128	54.7809	1.4906	2.49482e-65
ENSG00000005471	ABCB4	protein_coding	28.8345	38.0493	28.0012	21.6906	34.161	27.9744	27.7143	232.575	284.367	297.448	274.78	204.108	283.195	421.516	271.316	231.178	266.735	-2.4245	3.21499e-65
ENSG00000115998	C2orf42	protein_coding	3.66804	3.33023	2.93254	1.99148	2.24194	1.66407	1.83551	40.9338	28.2816	43.0658	24.8376	36.7509	38.2349	32.145	36.0398	38.3261	38.4364	-3.00694	3.42944e-65
ENSG00000011405	PIK3C2A	protein_coding	71.4284	94.3929	85.0152	66.2298	83.3717	75.4745	92.0769	49.7697	53.659	53.2552	60.5586	59.6444	43.5703	52.4689	51.1235	49.4808	54.1618	1.43255	3.9276e-65
ENSG00000006015	REX1BD	protein_coding	1.34994	0.473776	0.799211	0.33002	0.384985	0.808364	0.277491	19.3699	14.7476	19.607	17.9339	19.2662	19.123	14.8697	18.5662	16.5838	19.2982	-4.01754	3.98283e-65
ENSG00000166233	ARIH1	protein_coding	38.2519	38.1594	32.2962	30.981	34.2216	29.2147	43.9052	12.7332	12.4635	14.1258	18.6467	14.6494	10.0002	14.1183	13.8235	11.2851	12.1472	2.22183	4.00757e-65
ENSG00000165156	ZHX1	protein_coding	81.4759	80.0497	74.5754	64.2886	67.6176	80.5686	79.011	37.6107	45.17	38.095	50.6413	44.9027	31.9546	41.3806	38.3115	34.9239	36.7643	1.72979	4.64567e-65
ENSG00000118640	VAMP8	protein_coding	3.96722	11.723	13.327	9.69263	11.7287	8.99901	8.75067	168.261	186.15	165.608	122.087	142.072	149.142	113.579	123.452	103.132	171.898	-3.09551	4.71675e-65
ENSG00000153317	ASAP1	protein_coding	29.4586	30.2231	35.2877	31.1766	33.845	33.5593	31.3726	18.5194	18.7457	25.1131	21.8776	26.1739	17.859	19.6272	17.7279	21.4514	20.4666	1.44541	4.85218e-65
ENSG00000114354	TFG	protein_coding	282.952	279.4	284.693	304.643	276.104	323.796	363.98	185.246	163.661	167.59	151.208	137.319	158.078	176.414	166.983	160.487	160.179	1.71049	4.9285e-65
ENSG00000198246	SLC29A3	protein_coding	1.67315	0.58721	1.79245	0.470391	1.90864	1.50286	0.623373	31.6415	38.9032	42.1409	23.451	36.759	42.9426	41.4408	26.2801	30.2029	35.72	-4.05504	5.20523e-65
ENSG00000121690	DEPDC7	protein_coding	1327.31	1149.32	953.316	1253.96	1058.06	1387.5	1249.35	517.612	538.361	475.393	379.559	401.523	474.851	581.075	463.117	489.953	493.071	2.13702	5.58694e-65
ENSG00000135317	SNX14	protein_coding	78.803	83.3706	79.8769	89.2238	67.2646	97.4549	99.7171	46.6421	37.8981	45.8653	45.1411	39.3523	44.887	48.4432	44.0111	43.3043	42.0774	1.77778	6.29654e-65
ENSG00000171109	MFN1	protein_coding	179.866	188.207	169.719	175.197	214.345	183.113	195.071	113.22	104.411	79.4433	91.7802	85.4823	81.2649	101.1	101.801	89.2318	95.9248	1.79896	6.33567e-65
ENSG00000168397	ATG4B	protein_coding	2.00587	1.52907	5.17809	1.07229	3.50034	3.05118	1.444	47.6161	38.7987	55.9016	38.1247	55.5832	52.8018	46.4376	39.9309	54.1432	50.8859	-3.48704	6.33738e-65
ENSG00000173141	MRPL57	protein_coding	5.76406	5.82225	7.17949	4.68176	8.45108	7.47893	7.01464	51.6699	42.1217	45.26	48.87	47.3362	40.7513	56.1025	42.9849	43.466	47.9206	-2.01425	6.38309e-65
ENSG00000143801	PSEN2	protein_coding	27.1471	29.413	39.7003	34.9676	22.4476	30.6434	23.6694	183.746	193.557	214.154	163.962	197.188	222.841	208.161	172.186	230.087	184.802	-1.92361	7.74723e-65
ENSG00000197579	TOPORS	protein_coding	181.573	204.927	224.872	164.308	153.178	230.979	234.466	131.888	138.085	141.084	130.027	132.855	132.724	125.324	133.767	134.28	121.16	1.39653	8.02438e-65
ENSG00000112578	BYSL	protein_coding	3.89528	3.59149	7.81312	1.14834	3.47077	10.2116	5.12954	124.896	116.877	117.92	117.133	128.796	126.857	111.02	112.762	126.383	124.908	-3.82667	8.53381e-65
ENSG00000143033	MTF2	protein_coding	210.383	197.276	250.798	208.35	180.363	272.376	249.835	132.148	136.2	120.605	134.614	120.185	109.196	147.9	113.385	104.878	120.914	1.66068	8.56961e-65
ENSG00000272047	GTF2H5	protein_coding	5.19223	3.69345	7.32398	3.48425	6.43906	6.16873	3.61573	42.841	36.1428	51.652	46.5311	48.2839	37.9456	57.2126	47.8951	42.3412	41.3556	-2.35378	1.07177e-64
ENSG00000145832	SLC25A48	protein_coding	1.93524	1.07628	2.25223	1.55446	1.50761	2.12238	2.16443	15.5788	16.039	16.0738	14.3213	15.3426	20.9696	14.0762	14.609	15.5721	15.5724	-2.32914	1.36974e-64
ENSG00000229474	PATL2	protein_coding	64.84	59.8071	70.8611	53.2656	61.3089	61.6667	73.0858	400.706	374.761	351.964	369.23	339.472	487.356	272.393	411.371	369.332	360.929	-1.74594	1.78575e-64
ENSG00000007080	CCDC124	protein_coding	3.94132	4.25693	5.25063	2.2096	1.34917	3.92195	0.985253	66.9643	59.3067	70.5202	68.6819	72.4474	76.2148	58.5279	68.061	64.072	67.3554	-3.64114	1.79863e-64
ENSG00000145850	TIMD4	protein_coding	4.97702	2.93387	2.96102	3.6681	4.90143	1.56257	4.39506	103.869	198.167	72.0151	199.518	102.712	101.966	95.4805	172.216	143.048	168.856	-4.3883	1.86671e-64
ENSG00000136021	SCYL2	protein_coding	24.5468	23.6575	21.8163	19.1265	20.8835	26.1234	25.5939	13.679	12.5483	14.6916	12.7673	12.302	10.4689	11.7459	11.7802	12.2935	15.2413	1.67426	1.91297e-64
ENSG00000114127	XRN1	protein_coding	39.153	51.2734	53.2627	39.8197	43.5873	37.3458	55.0126	14.1573	17.9533	15.6413	19.1601	18.0466	9.21165	17.5054	17.4101	12.3305	14.0116	2.36266	2.26698e-64
ENSG00000105849	TWISTNB	protein_coding	140.244	148.94	183.708	138.063	154.93	166.294	148.219	88.1091	91.877	73.4883	82.9589	82.0118	58.7859	103.609	79.8166	68.1062	78.8811	1.73554	2.35358e-64
ENSG00000287725	AP003071.5	protein_coding	0.192052	0.493486	0.998952	0.264687	0.408292	0.896906	0.935753	26.2019	23.945	20.794	26.9175	30.7382	19.9053	13.0101	15.5984	23.8937	38.9889	-4.5492	2.5534e-64
ENSG00000167186	COQ7	protein_coding	2.40567	1.33353	2.59321	3.35953	2.55716	2.79877	2.22111	22.3182	30.2133	26.7419	27.5493	28.7259	24.9647	28.1115	28.0244	28.6048	25.6487	-2.63653	2.63127e-64
ENSG00000146918	NCAPG2	protein_coding	30.2187	30.4494	28.4127	25.4836	30.9098	33.4574	32.5754	15.7959	16.9967	16.0211	14.0045	15.7969	17.777	16.6045	12.4288	19.2045	14.718	1.73644	2.65781e-64
ENSG00000198604	BAZ1A	protein_coding	191.907	208.919	208.659	166.334	170.636	218.299	183.889	115.517	127.465	110.766	112.213	132.309	78.6819	107.966	99.3629	89.3787	120.546	1.62618	2.80157e-64
ENSG00000163002	NUP35	protein_coding	1043.09	736.488	786.892	809.713	886.1	915.232	834.806	485.572	454.172	408.542	370.217	348.139	429.768	434.927	397.878	355.619	375.792	1.89965	2.99232e-64
ENSG00000172349	IL16	protein_coding	2.12852	2.4329	4.04043	1.83001	2.39909	2.73239	3.07359	21.637	19.1977	27.8514	17.3793	28.6635	24.6613	17.8996	16.2259	21.4339	24.8737	-2.25279	3.14821e-64
ENSG00000175600	SUGCT	protein_coding	217.45	281.858	269.033	303.754	298.889	278.094	285.994	125.112	112.63	128.095	142.035	105.274	102.385	115.511	128.762	79.3386	91.8557	2.10635	3.2099e-64
ENSG00000100056	ESS2	protein_coding	1.09054	2.7357	4.97806	3.74242	1.59147	3.13717	2.16144	52.1283	41.0741	70.4955	41.7568	54.5285	58.4589	49.2986	44.2259	56.0327	55.6959	-3.45029	3.24247e-64
ENSG00000127554	GFER	protein_coding	0.903769	1.68892	2.51665	0.658818	1.92136	1.40325	1.25505	21.7826	32.2967	22.0726	33.4328	42.3429	23.8064	30.6914	28.3242	25.8642	24.6615	-3.49696	3.59189e-64
ENSG00000182378	PLCXD1	protein_coding	0.713499	1.39148	1.9032	0.165037	1.05013	0.839743	0.674569	25.2076	26.4179	32.0647	21.0267	31.8813	27.9249	23.7245	19.5071	33.4769	30.5629	-4.06298	4.26909e-64
ENSG00000071051	NCK2	protein_coding	19.469	19.9722	28.1513	11.9628	27.7122	15.8056	20.7461	240.685	181.169	245.727	164.185	181.709	264.576	169.113	159.169	188.906	195.685	-2.48198	4.46614e-64
ENSG00000160209	PDXK	protein_coding	0.335334	1.08185	1.69039	0.532182	0.85152	0.91477	1.14813	12.1255	12.0682	14.1448	15.2922	16.137	13.254	16.2621	15.0652	12.6775	15.7295	-3.16289	4.92494e-64
ENSG00000128626	MRPS12	protein_coding	1.44908	1.4362	6.8195	1.08934	3.2457	4.0328	1.58111	75.9817	72.1021	93.157	64.564	90.5843	78.593	75.1928	65.9932	72.8623	82.1141	-4.04664	5.22978e-64
ENSG00000131747	TOP2A	protein_coding	135.73	117.552	121.554	109.175	110.451	151.816	140.551	71.5301	64.7516	54.8714	66.284	58.8661	44.7206	44.3177	54.7251	47.6177	50.5888	1.99698	5.88456e-64
ENSG00000198727	MT-CYB	protein_coding	30641.1	24217.6	12065.1	24818.7	25547.1	18456.3	21465.4	3655.16	3868.7	4020.16	5456.39	6013.85	5271.84	4036.84	5554.04	4599.78	6486.87	3.0507	5.94393e-64
ENSG00000092208	GEMIN2	protein_coding	17.4265	20.0623	21.492	12.6263	18.6095	15.9814	13.186	118.798	109.935	92.5433	89.431	91.0045	97.8727	96.3318	93.2013	92.2979	107.709	-1.73798	6.14999e-64
ENSG00000140988	RPS2	protein_coding	462.419	511.625	483.102	537.082	388.262	512.161	509.915	179.537	214.458	156.335	267.253	241.725	180.493	203.309	230.331	180.38	169.403	2.08522	6.31737e-64
ENSG00000273611	ZNHIT3	protein_coding	102.38	89.3836	90.4704	91.6577	91.3826	95.0979	95.6542	57.4998	57.0839	53.4034	60.3028	58.894	48.7446	63.8468	54.3326	45.9446	53.6406	1.57871	6.43207e-64
ENSG00000178449	COX14	protein_coding	20.247	11.6396	10.4455	8.82854	9.48427	11.9664	12.6534	146.544	139.179	137.477	169.409	136.36	139.534	135.498	122.849	136.837	131.287	-2.69188	6.90009e-64
ENSG00000123219	CENPK	protein_coding	77.5343	81.9671	63.011	69.7653	87.2068	80.7577	88.9788	32.3574	39.8692	24.9183	25.6538	24.4645	25.9479	32.1301	29.4367	27.0091	30.5181	2.2425	6.994e-64
ENSG00000005302	MSL3	protein_coding	26.015	29.6306	38.0829	29.0664	28.1839	31.0034	28.2791	22.0873	22.572	26.1342	25.9488	24.2743	23.2318	24.8285	26.6807	26.2925	27.0386	1.07388	9.1004e-64
ENSG00000155959	VBP1	protein_coding	5.92385	9.54275	11.7193	2.96882	7.50782	12.0997	6.24071	109.788	86.3633	127.893	91.55	95.5414	113.689	91.5781	89.7877	111.935	125.379	-2.93466	9.74801e-64
ENSG00000213465	ARL2	protein_coding	8.17071	7.33424	15.6147	12.0662	9.43795	7.5008	8.20605	90.3736	83.9737	77.1133	81.9218	92.6922	96.0385	72.1842	92.7758	85.6647	81.6454	-2.32834	9.8164e-64
ENSG00000265590	C21orf59-TCP10L	protein_coding	46.0704	41.4607	159.38	139.509	51.3856	45.1376	85.1065	0	0	0	0	0	0	0	0	0	0	12.4171	1.54517e-63
ENSG00000154134	ROBO3	protein_coding	1.60533	1.53562	6.04436	1.97549	2.1288	1.49305	1.69119	41.7495	31.4308	51.9073	39.4753	50.4508	54.5868	44.3815	43.7132	48.0763	41.6142	-3.49567	1.89641e-63
ENSG00000197728	RPS26	protein_coding	40.6432	48.2176	66.7822	33.6413	51.4755	48.9233	40.6536	195.446	232.326	211.177	253.088	237.225	187.224	238.018	209.041	213	229.77	-1.43526	1.90029e-63
ENSG00000198265	HELZ	protein_coding	67.7921	83.3733	83.7007	76.8232	75.5062	72.8484	85.6645	46.1403	40.9493	36.365	40.5932	36.8409	36.5871	51.3069	45.2992	37.0264	37.4475	1.74162	1.94689e-63
ENSG00000008869	HEATR5B	protein_coding	14.6543	17.54	27.1361	14.3915	20.0155	20.0999	21.1708	10.4782	9.04039	10.2266	12.1128	7.74343	9.54771	8.7941	9.40753	8.31772	10.781	1.79116	2.11035e-63
ENSG00000009844	VTA1	protein_coding	146.044	136.263	151.986	141.25	138.21	201.392	250.214	46.8029	67.3918	44.2777	54.8762	45.1194	63.2612	53.1821	53.2909	52.4876	68.3678	2.41559	2.31026e-63
ENSG00000123453	SARDH	protein_coding	2.14632	2.7631	6.01427	1.7819	2.05102	2.03653	1.89569	35.7176	35.6831	51.9645	30.5866	42.2774	46.3007	34.8003	30.146	41.7041	37.4775	-3.09444	2.42171e-63
ENSG00000213066	FGFR1OP	protein_coding	45.6587	39.2832	36.7825	36.7969	35.0065	46.0247	33.0753	23.7082	22.2357	20.8913	18.7281	17.2068	21.187	20.8551	19.8629	19.2743	20.9923	1.7414	2.76716e-63
ENSG00000198218	QRICH1	protein_coding	15.9107	22.4964	28.0436	8.72533	15.7393	14.7609	16.3229	130.227	135.353	129.625	156.681	137.966	147.92	154.083	153.143	143.559	131.392	-2.24952	3.10671e-63
ENSG00000162999	DUSP19	protein_coding	72.7345	60.1284	84.5492	71.5806	71.5259	67.6659	72.2352	43.432	38.668	47.2934	34.9177	37.1886	38.7441	48.3633	39.4164	35.6462	43.6484	1.62286	3.73147e-63
ENSG00000176171	BNIP3	protein_coding	18.9827	18.9753	18.8588	11.4454	20.8204	17.3271	12.9735	108.418	110.522	133.815	108.925	97.196	100.646	91.5773	96.6962	102.44	103.247	-1.8228	4.1184e-63
ENSG00000101367	MAPRE1	protein_coding	222.696	207.568	178.265	179.24	171.946	206.743	187.203	112.643	102.263	106.035	128.777	104.586	81.9047	95.3931	103.07	92.5351	105.731	1.72576	4.4862e-63
ENSG00000254093	PINX1	protein_coding	23.7033	29.3246	37.5066	19.5145	27.2991	34.2572	27.7642	140.087	145.975	154.242	117.562	160.617	158.22	160.075	118.061	142.222	166.545	-1.56994	5.50422e-63
ENSG00000164941	INTS8	protein_coding	185.071	218.694	194.273	210.642	196.831	247.592	240.845	87.4442	99.6584	80.5842	99.4337	87.3096	81.8369	121.623	101.923	77.7384	73.9554	2.03956	6.14318e-63
ENSG00000109390	NDUFC1	protein_coding	29.9547	29.3778	17.5763	21.0286	29.8358	21.8457	23.1859	181.869	212.942	184.291	205.272	207.143	202.686	216.125	203.081	185.853	199.338	-2.18984	8.22423e-63
ENSG00000166452	AKIP1	protein_coding	162.288	190.504	216.471	227.559	180.405	235.444	162.634	99.0848	114.557	120.007	117.047	112.793	112.452	130.35	110.113	107.083	108.246	1.60642	8.30994e-63
ENSG00000136819	C9orf78	protein_coding	83.1044	80.3837	96.0336	75.8385	88.9853	84.7149	97.2926	71.3645	63.9511	62.4955	65.1208	61.3538	69.2735	55.6801	67.0704	57.5714	64.9522	1.24983	8.43462e-63
ENSG00000170242	USP47	protein_coding	25.4148	25.9223	30.741	24.6149	22.0987	29.287	31.8172	14.8763	17.5471	20.8043	19.9694	18.709	17.3946	17.7376	16.3009	18.631	18.9057	1.39617	8.66267e-63
ENSG00000115233	PSMD14	protein_coding	6.41982	9.51542	10.1572	7.80388	6.87249	10.093	10.1528	52.69	56.534	52.6043	45.2437	43.1988	51.5732	54.3437	48.1392	49.3828	49.5914	-1.72979	8.80536e-63
ENSG00000166851	PLK1	protein_coding	12.0049	15.741	29.6386	12.8273	17.0228	15.3777	20.8983	140.353	113.823	123.261	123.579	119.09	159.299	114.509	144.59	130.9	133.288	-2.10358	9.74743e-63
ENSG00000161526	SAP30BP	protein_coding	5.06154	9.00242	7.45903	5.77074	10.195	8.5195	9.44287	53.7539	52.1517	63.0748	57.4997	53.2793	59.4377	55.0478	47.6449	55.9968	67.8111	-2.02823	9.77481e-63
ENSG00000185728	YTHDF3	protein_coding	43.9476	41.3026	52.0884	44.1041	37.6055	55.5411	46.0896	26.9902	21.4723	26.6328	25.2855	21.2543	25.9205	29.0854	28.1955	25.2993	29.4028	1.62607	1.03725e-62
ENSG00000010270	STARD3NL	protein_coding	97.8413	100.143	125.6	112.317	91.1446	136.422	126.249	51.8211	62.3041	46.9719	48.4384	46.1375	48.6904	65.5608	57.8875	45.9446	54.9537	1.89837	1.53067e-62
ENSG00000184792	OSBP2	protein_coding	0.301153	0.550276	1.72115	0.536631	0.533529	1.78593	0.317261	28.0386	25.3896	29.2328	24.7565	27.8489	30.7315	28.8204	24.4434	29.0459	25.142	-4.32334	1.53067e-62
ENSG00000106245	BUD31	protein_coding	5.93584	10.0402	7.45539	6.60554	11.4766	14.8677	5.46552	126.025	104.674	122.529	102.607	131.599	112.574	89.981	96.9167	80.9548	118.811	-2.81961	2.52531e-62
ENSG00000095383	TBC1D2	protein_coding	1.94339	1.90233	1.49755	0.43287	0.655799	1.81105	1.2674	42.1053	34.3566	43.5027	22.2323	30.6895	48.7608	39.9628	30.559	48.0165	44.0061	-4.02665	2.61498e-62
ENSG00000101639	CEP192	protein_coding	18.3567	22.4726	20.3632	17.4671	21.8951	20.2409	25.2653	8.35681	11.178	11.057	10.8359	10.1019	7.87157	11.7419	9.29236	9.48774	8.79661	1.89228	2.64761e-62
ENSG00000159495	TGM7	protein_coding	3.61303	3.42036	6.4292	4.90802	2.98148	5.48065	5.95985	185.654	191.579	165.485	74.2262	147.733	159.518	55.2083	77.6192	179.395	200.143	-4.13167	2.96633e-62
ENSG00000132275	RRP8	protein_coding	1.57115	1.45007	2.76115	1.22128	1.92571	2.22476	2.26321	14.9748	14.0189	15.5792	11.4115	14.6362	13.3762	15.1428	14.3618	14.7756	17.117	-2.13536	3.11353e-62
ENSG00000070081	NUCB2	protein_coding	10.7331	13.3568	11.2409	11.9165	12.4153	14.9743	13.1853	7.09009	7.06849	7.13836	6.24184	5.90328	5.34358	5.88558	5.70377	5.28668	7.04736	1.81641	3.63829e-62
ENSG00000115760	BIRC6	protein_coding	27.6184	34.7537	32.6417	25.1169	31.5371	27.16	36.5905	14.6853	17.5455	16.6418	20.8924	18.2105	12.9319	15.3452	16.8971	17.0543	15.5859	1.7047	3.82119e-62
ENSG00000133302	SLF1	protein_coding	96.8439	111.552	109.118	117.164	92.9918	136.667	128.424	62.095	65.2178	56.6946	68.0576	59.5159	45.6751	60.624	57.8291	61.5293	57.7963	1.74348	4.62741e-62
ENSG00000177181	RIMKLA	protein_coding	6.24779	5.73547	11.5017	6.37734	4.40161	6.15707	7.17534	44.0565	52.7572	54.6875	54.0052	65.9745	48.005	51.2507	56.8775	43.6212	48.6787	-2.14274	4.62741e-62
ENSG00000109927	TECTA	protein_coding	133.089	139.512	190.936	165.691	140.935	164.433	210.109	87.5328	77.8679	86.0223	73.5808	75.3832	96.2569	96.7185	80.1838	87.3768	83.8508	1.76213	6.51235e-62
ENSG00000123977	DAW1	protein_coding	291.298	255.035	275.53	299.257	278.437	303.76	326.807	149.349	140.516	114.434	101.775	92.9064	124.983	137.511	98.5173	132.572	134.36	2.05931	7.08452e-62
ENSG00000163808	KIF15	protein_coding	58.137	56.9251	53.7935	58.82	58.2692	73.8333	76.8073	31.4437	32.0534	33.2704	33.2072	32.3368	37.0714	28.1142	31.1004	32.5925	40.4438	1.73346	1.10559e-61
ENSG00000166266	CUL5	protein_coding	591.061	653.784	723.83	570.439	566.451	703.654	713.188	336.715	456.757	354.764	400.201	375.381	275.619	398.473	388.873	364.863	325.966	1.61796	1.2725e-61
ENSG00000163161	ERCC3	protein_coding	4.54531	6.96022	9.10664	3.94844	6.45605	5.37226	5.6906	44.4986	38.8593	48.6784	37.2082	37.4496	58.4036	42.4489	37.4327	47.5982	44.4952	-2.07793	1.46715e-61
ENSG00000163719	MTMR14	protein_coding	5.69631	5.26739	5.88108	1.95863	4.03668	4.58501	1.82555	79.5543	65.5635	65.0437	58.6004	62.6213	95.5272	51.3322	69.0802	58.5507	72.9214	-3.2355	1.48251e-61
ENSG00000163714	U2SURP	protein_coding	17.2964	16.2027	17.8696	14.4719	15.1699	20.581	15.4795	8.87006	11.5433	8.69367	12.128	11.5952	9.88455	10.3923	10.4853	10.6441	10.867	1.47825	1.612e-61
ENSG00000088305	DNMT3B	protein_coding	105.734	130.474	165.512	106.773	118.812	170.194	154.158	63.7219	64.9178	49.2032	77.5867	65.6662	50.9637	44.9311	72.7894	51.0115	66.736	1.9599	1.83652e-61
ENSG00000148291	SURF2	protein_coding	4.66491	14.7265	10.5274	1.89258	16.647	12.6861	5.49948	270.538	250.379	311.468	298.663	282.296	319.241	292.94	289.952	295.19	277.177	-4.15137	1.91041e-61
ENSG00000136108	CKAP2	protein_coding	171.72	163.731	143.006	128.216	174.545	165.252	175.456	91.0154	107.898	88.6103	105.431	84.081	89.7729	80.9228	95.4466	86.7236	95.3941	1.60957	2.31472e-61
ENSG00000102466	FGF14	protein_coding	91.1843	113.34	106.209	115.024	119.848	122.385	122.73	78.9255	62.0639	69.656	72.6572	58.8672	68.2544	69.49	71.7358	65.152	66.4656	1.54045	2.58593e-61
ENSG00000160551	TAOK1	protein_coding	29.236	39.1164	38.4083	28.5443	34.3764	29.4224	35.8734	17.409	19.4663	17.4405	21.9978	18.9095	12.2904	18.2129	17.6955	15.9053	16.3918	1.74135	2.6844e-61
ENSG00000048392	RRM2B	protein_coding	64.039	58.009	56.7297	69.4403	56.2303	84.541	66.2844	36.252	37.9447	34.2407	32.7061	31.6257	32.9072	30.0386	33.7559	33.0601	34.7536	1.7672	2.72927e-61
ENSG00000140526	ABHD2	protein_coding	14.801	16.2775	31.3757	14.8908	15.9322	15.023	17.3691	123.927	105.211	107.826	92.0117	99.7384	103.57	104.294	100.549	106.768	111.193	-1.77297	2.83834e-61
ENSG00000183283	DAZAP2	protein_coding	235.129	186.573	214.564	205.034	166.424	242.116	202.727	107.14	96.4776	114.436	90.7891	87.4043	116.335	73.7618	115.258	101.428	112.539	1.84763	2.88023e-61
ENSG00000177380	PPFIA3	protein_coding	0.0704944	0.253594	0.346303	0.370958	0.355935	0.526747	0.594121	9.59488	7.96447	12.9755	8.38534	14.9835	12.3331	8.70957	12.5351	9.56126	12.218	-4.11678	3.04209e-61
ENSG00000010219	DYRK4	protein_coding	1.82466	1.92392	2.30909	1.46628	2.69198	1.81341	2.48568	22.8099	15.5002	25.2273	17.0754	22.6985	23.1755	20.9463	13.8693	19.6384	26.3388	-2.51091	3.15548e-61
ENSG00000108510	MED13	protein_coding	64.5454	88.6674	99.3913	70.4703	78.1867	70.1984	81.0588	43.1608	42.272	45.586	54.3797	48.3178	28.9935	40.9535	44.6024	39.3377	46.1633	1.66913	3.41852e-61
ENSG00000147400	CETN2	protein_coding	18.5514	23.2047	25.9611	15.8463	17.3011	21.92	22.3707	141.795	156.702	125.775	134.916	120.336	108.213	164.251	142.35	118.471	123.667	-1.89379	3.77033e-61
ENSG00000120647	CCDC77	protein_coding	141.464	154.555	181.832	128.823	163.13	154.109	157.493	101.899	112.291	100.552	80.1789	100.091	101.724	121.879	87.8838	99.2723	97.8127	1.42454	4.38071e-61
ENSG00000149182	ARFGAP2	protein_coding	6.82474	6.18593	8.7988	5.14927	5.5206	6.18433	4.22696	42.4274	35.823	33.0388	40.3475	38.5069	36.8161	44.4907	37.2681	41.5669	34.9529	-1.85903	5.04602e-61
ENSG00000085998	POMGNT1	protein_coding	1.91833	1.67686	2.88049	0.970383	0.952864	2.77496	1.98316	33.7463	33.9908	32.8781	26.9174	31.7935	45.5936	17.2114	28.7663	31.8215	39.6949	-3.31859	5.61727e-61
ENSG00000085224	ATRX	protein_coding	28.4796	41.7323	41.9992	37.9266	36.7684	46.3173	52.719	22.4318	21.7921	22.2693	19.6447	24.1728	16.3674	21.3356	18.3784	20.2363	21.2129	1.78561	6.31831e-61
ENSG00000167515	TRAPPC2L	protein_coding	2.61049	4.80403	3.07489	1.81914	3.01272	2.07003	3.45729	33.005	35.5017	29.072	41.7989	39.5688	29.3298	29.0967	35.2394	29.3076	32.8352	-2.6815	6.4329e-61
ENSG00000197930	ERO1A	protein_coding	12.7288	18.9445	15.3076	10.5928	14.2334	15.8625	15.113	7.54719	5.77781	5.47056	6.56229	5.58954	4.71523	5.27252	6.57411	4.15449	6.14818	2.14793	6.75948e-61
ENSG00000102471	NDFIP2	protein_coding	122.223	108.724	94.4829	95.9394	97.7053	117.257	122.581	67.3614	60.6317	59.7199	56.0035	52.2885	62.3378	62.47	57.1478	56.4009	62.6175	1.68068	6.85586e-61
ENSG00000156976	EIF4A2	protein_coding	466.224	491.992	501.719	558.315	551.65	544.393	544.135	300.498	264.379	222.073	264.861	202.308	247.301	298.983	295.536	259.277	246.374	1.82079	8.39953e-61
ENSG00000173674	EIF1AX	protein_coding	102.16	107.663	148.216	100.659	104.932	116.404	116.178	98.363	86.8491	75.4602	90.7467	86.6467	71.537	77.9442	90.6229	81.1876	88.3053	1.2246	8.58613e-61
ENSG00000173681	BCLAF3	protein_coding	29.2503	42.4331	32.2791	35.1048	28.1538	38.6346	32.9008	10.616	14.0964	11.6066	17.3029	16.3309	9.76265	12.2104	14.2036	10.1961	11.4201	2.23427	9.86483e-61
ENSG00000138495	COX17	protein_coding	8.73566	12.7066	11.3965	4.40361	10.6433	9.65211	10.3331	85.4814	87.429	87.2545	109.738	103.48	87.0956	84.7703	112.804	73.7023	79.4068	-2.43902	9.95028e-61
ENSG00000143815	LBR	protein_coding	56.9754	44.4395	49.0107	37.3774	34.4541	53.3097	45.9794	15.8694	21.0712	24.8007	22.8545	23.3635	21.1146	23.3441	23.036	19.2368	20.9981	1.90292	1.04253e-60
ENSG00000012048	BRCA1	protein_coding	57.2676	60.9439	62.5147	65.9102	53.3327	73.4763	74.1731	34.2877	26.6869	39.2616	30.5558	39.1134	34.0701	36.5396	31.0041	38.8122	36.2971	1.70246	1.04725e-60
ENSG00000169371	SNUPN	protein_coding	2.71399	1.00551	1.605	2.30911	1.94563	2.59388	2.55995	36.7239	32.7008	36.5606	33.1305	27.1133	30.3714	30.6219	31.263	26.971	26.2378	-3.06014	1.13136e-60
ENSG00000185808	PIGP	protein_coding	2.56284	1.98639	2.07201	1.71254	1.9799	1.95835	2.27206	12.9184	12.2647	11.8272	14.8095	13.2335	12.6809	11.3845	14.0172	12.982	13.09	-1.81991	1.15402e-60
ENSG00000166965	RCCD1	protein_coding	2.94757	0.918049	5.4461	2.19345	2.06505	2.81269	4.14031	51.0777	68.9681	59.9902	68.6475	72.48	72.7034	100.414	75.0351	71.0427	48.1724	-3.77656	1.27639e-60
ENSG00000166004	CEP295	protein_coding	63.2269	71.4287	70.3147	63.4213	71.0518	66.0383	86.8661	42.2999	36.4455	37.6224	45.2829	43.4393	34.546	27.129	39.928	33.9668	39.5404	1.70679	1.34378e-60
ENSG00000204842	ATXN2	protein_coding	27.3303	34.3099	33.9013	23.3528	30.0996	30.871	28.8841	21.9312	17.9032	25.531	23.0108	24.635	20.4186	21.6924	17.1861	21.5226	22.4487	1.27021	1.58843e-60
ENSG00000096401	CDC5L	protein_coding	68.6622	90.3257	91.2844	77.9461	81.7926	96.7128	84.6591	67.2285	78.2072	78.8276	74.0013	79.2199	66.6706	69.2812	66.5774	68.9953	75.6296	1.02986	1.66965e-60
ENSG00000144224	UBXN4	protein_coding	167.126	153.292	215.785	178.507	154.736	191.101	187.455	104.541	124.906	113.185	122.905	122.686	95.3129	132.832	112.412	103.314	106.792	1.45395	1.87927e-60
ENSG00000116731	PRDM2	protein_coding	32.5672	47.7666	56.5714	35.8504	38.5809	37.9737	42.1963	27.1806	22.3152	28.5138	31.6821	30.2666	22.6535	25.0092	23.1989	23.2691	25.3239	1.48309	2.06218e-60
ENSG00000008405	CRY1	protein_coding	96.8274	111.397	118.653	121.729	106.994	120.895	113.447	64.3008	55.7188	72.0084	59.5222	61.4993	78.2778	75.6287	55.9048	71.8627	69.9169	1.57861	2.13589e-60
ENSG00000167113	COQ4	protein_coding	1.40833	1.66107	4.02963	1.08764	1.00619	3.35169	1.26476	35.5343	31.9493	35.1838	29.7156	38.4003	27.7442	36.3743	39.6185	35.5354	40.4172	-3.40248	2.14094e-60
ENSG00000125457	MIF4GD	protein_coding	13.1176	14.8431	13.4931	10.6955	7.54749	14.0025	10.6074	97.8141	83.7788	100.386	80.3897	94.3039	104.871	110.253	80.9709	95.2756	78.098	-2.13738	2.22545e-60
ENSG00000177370	TIMM22	protein_coding	7.98536	7.16811	12.5755	11.4292	7.26502	5.58341	9.00026	77.2435	73.7118	86.6013	69.5686	84.52	90.3486	95.074	75.3009	82.3526	80.8532	-2.41243	2.84296e-60
ENSG00000119787	ATL2	protein_coding	224.361	160.624	139.005	208.555	162.972	229.241	187.029	70.762	72.9523	63.92	61.8533	61.1571	80.9545	83.7356	64.3695	68.1271	73.6954	2.24666	3.02272e-60
ENSG00000118816	CCNI	protein_coding	316.118	361.957	455.461	338.453	278.539	412.834	362.689	218.373	241.158	222.478	297.695	265.242	227.845	258.542	236.263	255.17	227.169	1.36039	4.5055e-60
ENSG00000198862	LTN1	protein_coding	64.0297	89.645	75.9036	70.6945	80.7918	68.2688	82.0597	34.207	40.1644	31.909	34.0453	35.2619	23.6089	40.3421	35.5661	29.2718	27.7589	2.00381	4.7739e-60
ENSG00000130811	EIF3G	protein_coding	2.06715	2.77839	4.30088	2.07196	0.946538	4.44712	1.40714	41.9726	39.6722	52.2094	39.3502	45.4436	53.1087	43.3337	38.3521	44.8167	50.7057	-3.35174	5.58823e-60
ENSG00000122783	CYREN	protein_coding	1.83505	2.07899	5.73662	3.09342	1.50729	2.64888	1.03251	48.5597	48.3182	47.95	47.9068	44.6963	44.6961	61.7252	53.1013	52.5996	44.5549	-3.50648	5.7647e-60
ENSG00000079691	CARMIL1	protein_coding	787.41	805.269	488.519	773.729	649.845	839.453	974.565	276.608	325.071	234.144	293.756	278.858	256.606	303.646	275.872	241.336	269.273	2.29518	6.28768e-60
ENSG00000136709	WDR33	protein_coding	25.9372	25.4771	29.0475	24.2273	27.3116	23.2416	29.5622	20.3308	21.5282	19.6279	20.4613	21.0842	20.5225	19.9903	19.3373	19.4476	19.5781	1.20072	7.25158e-60
ENSG00000213186	TRIM59	protein_coding	138.549	127.283	101.233	118.198	148.525	125.469	140.684	52.7251	65.112	49.8781	37.8909	44.863	53.984	36.6445	40.1586	55.0118	50.1609	2.22782	7.48044e-60
ENSG00000173638	SLC19A1	protein_coding	0.246903	0.527843	1.0959	0.514755	0.713867	0.179219	0.135257	20.7685	16.2155	16.5075	23.5332	16.0851	15.2536	19.3956	19.2005	18.1909	14.7775	-4.44044	7.63221e-60
ENSG00000130023	ERMARD	protein_coding	17.0585	21.6222	20.6493	19.4962	25.5682	20.7629	23.5321	288.716	206.94	162.806	192.688	193.78	152.309	130.222	151.398	170.86	191.222	-2.30046	8.28659e-60
ENSG00000127884	ECHS1	protein_coding	13.4679	8.84136	9.34037	13.8477	7.94308	11.5939	4.48533	217.135	166.712	208.265	142.426	204.375	226.14	105.614	162.356	176.804	206.404	-3.35774	8.58968e-60
ENSG00000131023	LATS1	protein_coding	13.3537	17.7003	16.281	18.6103	12.4029	14.4636	13.944	6.94511	5.29344	4.6155	4.50019	5.28672	5.72968	4.87248	6.32969	3.79817	5.17868	2.35468	1.03045e-59
ENSG00000157778	PSMG3	protein_coding	23.0015	19.0171	21.6466	14.9379	15.6025	22.8721	10.0719	144.529	146.251	144.235	143.117	149.777	146.294	160.589	147.534	120.461	127.494	-2.17657	1.41597e-59
ENSG00000037897	METTL1	protein_coding	4.84409	2.9873	2.56904	3.25596	3.69526	3.46751	2.52158	38.4527	47.2423	40.2618	48.6336	38.601	49.17	49.7835	36.6639	30.9945	44.6595	-2.84279	1.54059e-59
ENSG00000113522	RAD50	protein_coding	62.3214	88.1916	74.2819	73.7199	72.2521	79.8214	94.5325	40.7432	40.2169	39.7142	52.4894	46.5954	40.9734	41.834	50.8906	40.2085	42.1814	1.65328	1.99409e-59
ENSG00000107929	LARP4B	protein_coding	19.8127	26.5032	25.5689	22.7528	25.3882	20.1895	24.1691	17.0852	13.696	14.8581	15.3051	16.4917	16.7279	13.2622	14.8892	16.8136	16.472	1.40819	2.09627e-59
ENSG00000162521	RBBP4	protein_coding	20.3052	24.0855	36.174	19.871	23.4272	27.3657	23.6872	172.536	182.79	178.478	109.913	136.851	154.093	185.551	133.266	193.792	187.328	-1.92291	2.17539e-59
ENSG00000276747	PADI6	protein_coding	125.638	260.17	216.202	136.282	203.5	180.433	227.151	2381.45	2556.05	1855.15	1426.56	1409.4	2641.33	1716.05	1730.74	1816.64	2046.02	-2.54809	2.49172e-59
ENSG00000278817	AC007325.4	protein_coding	1.37211	1.97439	2.8548	0.550124	1.55575	2.53876	0.578202	58.7706	60.1741	103.127	146.207	93.4655	73.5987	39.777	114.651	49.5046	98.2547	-4.91178	3.15441e-59
ENSG00000198301	SDAD1	protein_coding	77.6803	73.6341	69.3257	74.2294	77.2338	102.531	92.8851	44.3269	44.7065	45.2107	42.6118	40.5746	41.3197	47.6561	38.3709	48.5804	41.6492	1.71415	5.11261e-59
ENSG00000076641	PAG1	protein_coding	31.2551	38.6529	43.8646	30.1071	31.3829	32.3212	43.2133	20.8953	21.0091	25.04	25.2826	23.625	17.6563	20.9117	19.1699	21.7905	19.4412	1.54482	5.20288e-59
ENSG00000196531	NACA	protein_coding	9.88956	11.0079	9.72672	8.65685	11.0427	11.4088	7.11311	52.0507	47.688	52.263	45.2988	55.3497	48.0008	42.1166	42.9244	48.4613	56.2518	-1.50521	5.53406e-59
ENSG00000121039	RDH10	protein_coding	84.5039	82.8754	51.0034	74.979	69.3159	91.6927	88.0372	18.7698	33.1443	23.6906	27.8246	24.2783	18.5772	25.0842	21.3661	19.2104	27.7308	2.52382	6.20801e-59
ENSG00000154429	CCSAP	protein_coding	55.4525	53.4772	41.6719	50.0715	29.444	47.2863	43.1367	12.6746	11.4521	16.4884	20.3588	12.0569	11.9742	9.56473	13.5451	12.614	14.6065	2.58985	6.27752e-59
ENSG00000269891	ARHGAP19-SLIT1	protein_coding	10.2302	12.5787	14.1146	17.489	18.0279	14.6569	13.3217	0	0	0	0	0	0	0	0	0	0.105098	11.0614	6.93859e-59
ENSG00000196476	C20orf96	protein_coding	186.384	194.403	206.393	188.104	159.601	200.189	179.191	106.08	66.9746	80.4678	107.832	130.329	92.5059	100.139	91.3206	97.0862	96.134	1.76987	7.58088e-59
ENSG00000060339	CCAR1	protein_coding	72.5742	46.6794	71.0596	51.3774	59.0019	73.4623	67.5816	39.928	33.4468	33.0879	30.2748	37.3763	37.9018	31.9004	35.11	38.4899	35.4871	1.64634	1.00168e-58
ENSG00000138085	ATRAID	protein_coding	34.2932	21.1257	23.0591	22.8603	16.7659	37.2517	16.5005	267.228	306.044	307.335	272.703	237.983	253.291	368.89	309.192	228.881	279.899	-2.71704	1.1804e-58
ENSG00000129422	MTUS1	protein_coding	68.0254	102.498	107.121	76.0274	95.1126	91.8943	107.725	66.0445	59.5153	50.8909	53.2805	55.8943	50.6595	47.0291	48.4144	56.9298	67.6645	1.54011	1.20543e-58
ENSG00000010256	UQCRC1	protein_coding	11.9824	12.814	35.306	9.61518	12.5529	17.5594	16.3811	150.745	145.578	200.51	153.069	181.67	235.363	207.879	182.011	199.434	185.41	-2.71634	1.92102e-58
ENSG00000114767	RRP9	protein_coding	6.11637	1.33126	7.98471	2.308	4.51283	6.8362	3.10806	88.7493	86.974	107.029	95.8281	110.286	108.066	74.1865	87.7917	95.5244	113.243	-3.61683	1.93724e-58
ENSG00000137880	GCHFR	protein_coding	6.44322	7.85453	16.454	5.1816	2.54845	2.39925	6.31429	175.627	148.156	176.536	181.87	210.47	175.802	229.793	196.258	184.265	155.436	-4.00309	2.23668e-58
ENSG00000108733	PEX12	protein_coding	16.3664	16.6224	22.8625	20.9139	15.006	18.7952	20.1427	124.637	109.672	128.179	96.6187	108.752	137.158	147.727	121.772	116.737	112.907	-1.88105	3.07508e-58
ENSG00000106399	RPA3	protein_coding	34.9834	46.8246	41.7462	48.5885	48.2803	47.4578	40.5437	22.5444	24.1446	24.2542	24.9182	28.0452	20.2504	23.7441	19.9749	22.6266	28.7207	1.70199	3.51009e-58
ENSG00000159352	PSMD4	protein_coding	24.2664	18.6118	29.998	28.9523	22.2487	30.677	26.9159	157.006	131.055	153.496	132.047	145.405	176.531	157.694	146.851	155.756	161.468	-1.73575	3.94669e-58
ENSG00000119685	TTLL5	protein_coding	9.62416	9.03655	14.0414	11.3601	10.3167	9.00849	11.0347	6.32488	5.26085	5.64353	5.54988	5.60552	6.20123	5.20546	6.58432	6.37342	5.99059	1.66418	4.19482e-58
ENSG00000172366	MCRIP2	protein_coding	0.663229	0.977071	1.50767	1.50682	0.775493	0.84956	1.09464	10.9238	11.7053	14.0029	12.2391	17.0407	13.5265	12.3519	10.7946	11.9644	12.444	-2.7791	4.21472e-58
ENSG00000157212	PAXIP1	protein_coding	107.44	122.984	116.294	129.594	90.1004	111.776	117.605	41.616	58.3128	44.5723	63.0005	62.0786	41.6966	48.587	55.6143	39.1585	46.2012	2.00479	5.50331e-58
ENSG00000170631	ZNF16	protein_coding	2.5213	2.09056	4.4327	1.52904	3.49084	1.76409	2.76776	36.054	32.8327	59.2142	28.4862	33.0968	51.9632	42.2658	30.8458	54.6353	44.5857	-3.17658	6.04507e-58
ENSG00000272162	AL024498.2	protein_coding	20.2504	15.5744	26.3934	19.2477	22.3421	18.4857	14.5657	0	0	0	0	0	0	0	0	0	0	10.9941	6.15783e-58
ENSG00000184209	SNRNP35	protein_coding	1.56046	1.16645	3.33412	1.18492	2.43782	1.16096	1.5443	24.7378	25.9852	20.5114	21.2625	21.7664	25.5986	30.4469	23.1799	21.6003	21.7025	-2.96858	6.68845e-58
ENSG00000013364	MVP	protein_coding	16.2616	27.6708	33.0817	17.9294	27.5417	21.1581	23.9078	172.148	171.234	148.582	194.665	186.653	196.421	103.283	178.833	203.821	178.775	-2.0635	6.69149e-58
ENSG00000147050	KDM6A	protein_coding	48.0575	44.6178	47.3745	41.9692	39.0894	49.2751	37.2179	27.3708	23.6904	22.7393	32.6736	29.7518	22.1356	20.4763	24.4205	26.8166	27.8311	1.58414	7.33251e-58
ENSG00000144847	IGSF11	protein_coding	40.4287	60.8052	55.3439	51.1247	53.0141	50.4815	50.7754	19.4315	24.9531	20.262	31.3183	23.8672	16.9341	26.0103	22.7567	18.1434	20.6145	2.01554	7.33992e-58
ENSG00000138434	ITPRID2	protein_coding	38.4602	56.6043	48.097	47.3001	39.031	44.65	48.1211	21.4319	27.1743	24.1422	28.1909	25.0845	24.0673	29.7139	24.5786	21.0408	23.2067	1.70207	7.45186e-58
ENSG00000115414	FN1	protein_coding	135.321	147.531	181.028	128.782	127.139	217.037	154.93	84.9205	87.5693	81.7938	92.5562	99.845	94.2411	77.7824	78.4349	91.6545	127.157	1.57076	7.99283e-58
ENSG00000023734	STRAP	protein_coding	446.989	453.347	543.995	525.304	462.304	548.794	518.921	324.883	274.341	306.039	241.288	249.444	308.183	341.483	263.6	329.013	291.154	1.58165	8.1537e-58
ENSG00000132376	INPP5K	protein_coding	1.07247	1.41095	2.1322	0.580485	0.775207	0.343445	1.03945	24.7946	17.5228	22.7304	18.8245	19.8017	25.7481	19.2909	20.9741	24.9403	21.5718	-3.58651	9.30845e-58
ENSG00000067704	IARS2	protein_coding	52.8628	59.5459	50.1851	61.9156	55.9064	64.9932	51.7327	33.6498	29.4201	25.3494	29.1636	26.2155	29.4348	20.1863	30.4347	25.917	28.4419	1.84877	1.27693e-57
ENSG00000197006	METTL9	protein_coding	190.303	176.258	180.548	154.293	153.772	183.175	168.825	89.9912	114.772	93.6495	97.7115	124.581	100.634	129.707	102.197	98.528	99.654	1.52616	1.29742e-57
ENSG00000146701	MDH2	protein_coding	13.8964	15.6612	25.5382	18.1747	16.5856	26.5773	9.69562	240.418	146.441	207.791	131.432	218.356	192.647	164.565	146.067	212.524	223.784	-2.59567	1.36683e-57
ENSG00000123473	STIL	protein_coding	46.0817	47.5355	50.4504	49.5754	44.7452	44.5602	54.3343	27.6248	27.4085	22.3064	18.5587	19.6224	23.1505	24.3892	25.5692	26.2983	26.072	1.81438	1.58913e-57
ENSG00000125319	C17orf53	protein_coding	11.8528	20.3421	28.4251	14.4711	14.6402	25.0287	23.3008	197.981	157.094	209.041	132.402	184.765	260.407	159.802	155.876	224.216	184.15	-2.45791	1.6299e-57
ENSG00000052126	PLEKHA5	protein_coding	28.1769	37.5881	28.6984	25.9045	32.412	34.5388	22.7308	14.7961	18.6656	17.3036	19.769	19.572	14.7667	15.3685	16.7701	15.6945	18.6504	1.62045	1.6639e-57
ENSG00000143669	LYST	protein_coding	5.90035	7.75066	7.23204	7.3997	7.28214	7.99522	6.25767	4.11628	4.25085	3.90474	4.45963	5.2225	3.52713	3.40159	4.06722	3.85724	4.91518	1.58666	1.82848e-57
ENSG00000185787	MORF4L1	protein_coding	279.174	286.643	293.29	306.627	274.9	331.304	313.035	210.661	207.816	164.589	187.833	179.065	160.857	207.811	170.697	164.516	177.093	1.51684	1.8638e-57
ENSG00000164758	MED30	protein_coding	200.495	214.784	229.433	247.534	209.845	191.565	254.973	50.8978	92.6195	31.9115	48.7524	35.7154	37.2777	38.3785	52.5351	40.0492	46.3569	3.03698	1.90379e-57
ENSG00000127125	PPCS	protein_coding	8.26008	10.7293	13.5321	9.02902	8.64196	9.4421	6.85189	55.0448	41.2631	55.6322	47.2489	51.674	58.9345	49.2211	51.9706	50.5329	52.5637	-1.63976	1.96699e-57
ENSG00000116754	SRSF11	protein_coding	67.6252	72.9385	82.965	69.0822	69.1553	95.5175	93.109	54.9927	55.2242	53.348	62.743	54.6457	47.3801	48.7834	49.4924	47.8731	48.4033	1.39715	2.30608e-57
ENSG00000100522	GNPNAT1	protein_coding	1.18983	0.540361	1.59918	0.998454	2.94128	1.32916	1.48667	21.7759	40.7702	28.5738	36.9908	29.6899	31.1756	36.6324	29.433	26.799	33.1508	-3.64895	2.32382e-57
ENSG00000077147	TM9SF3	protein_coding	48.9495	60.9486	44.035	53.3674	55.0066	54.8592	60.9735	32.034	26.0722	24.187	25.2897	26.9964	21.7765	20.2705	24.2883	28.0453	30.89	1.8813	2.4496e-57
ENSG00000161813	LARP4	protein_coding	63.9596	78.3354	69.1707	61.0924	63.291	79.8087	80.0327	45.1579	51.3906	45.9105	52.5886	46.6744	39.7395	46.6832	52.0104	45.9725	49.0387	1.38671	3.60902e-57
ENSG00000160688	FLAD1	protein_coding	10.1047	11.237	17.7112	15.4414	12.2377	15.7079	13.2919	101.085	73.7166	79.5885	74.5555	78.7601	93.0315	89.8085	71.684	87.2069	101.226	-1.83309	3.74657e-57
ENSG00000283247	CCDC201	protein_coding	9.01349	7.21569	13.41	7.51384	9.54947	5.96977	11.7207	138.775	87.8204	155.164	84.7338	117.429	164.424	105.096	71.7102	145.289	128.77	-2.89881	3.87755e-57
ENSG00000138073	PREB	protein_coding	3.24722	2.94698	7.22729	6.5442	11.6036	12.2057	9.86241	161.334	139.303	156.39	128.099	144.151	174.228	164.346	139.146	169.507	146.415	-3.51494	3.90308e-57
ENSG00000108848	LUC7L3	protein_coding	27.8623	25.974	32.5838	26.6833	26.703	29.5088	29.9991	19.1606	24.0331	20.7095	21.8154	20.4307	17.2532	19.1461	18.5616	21.5939	18.6808	1.30934	3.9783e-57
ENSG00000197885	NKIRAS1	protein_coding	5.91053	7.3556	6.27793	2.91411	8.01472	6.1387	2.79359	78.0669	92.4395	82.9772	51.7985	63.1614	88.2748	68.3094	78.8592	78.6193	100.765	-3.00546	3.98219e-57
ENSG00000138028	CGREF1	protein_coding	2.87527	4.22179	12.9774	4.61116	5.32676	5.46614	4.87536	105.879	127.267	95.136	72.4462	91.3021	86.4647	57.0998	81.0317	123.179	89.9724	-3.2575	4.11111e-57
ENSG00000183617	MRPL54	protein_coding	2.14031	7.75735	5.2083	1.24201	2.15535	3.00616	1.42408	81.5302	77.4162	107.788	99.8677	87.1184	90.3433	82.8517	92.8272	95.5196	106.019	-4.03967	4.29139e-57
ENSG00000103423	DNAJA3	protein_coding	0.925829	1.69349	0.725523	1.30547	1.9349	1.30654	1.47129	23.9292	17.2883	22.958	18.4756	17.7013	31.4421	17.5955	19.9495	24.9724	19.1444	-3.16933	4.60994e-57
ENSG00000066933	MYO9A	protein_coding	22.4319	30.874	33.3322	24.4381	23.8503	32.018	34.2281	18.9293	17.3544	21.7572	17.6088	23.2196	18.4921	16.417	17.4461	19.7865	19.3724	1.40036	4.99433e-57
ENSG00000174243	DDX23	protein_coding	3.37352	4.66518	3.80486	2.37721	5.49847	3.73203	1.52928	42.6522	38.1893	45.1871	38.4949	38.3519	44.4843	41.0763	34.0893	43.0818	44.7933	-2.72439	5.81186e-57
ENSG00000163882	POLR2H	protein_coding	14.8132	27.913	41.2974	21.812	29.7301	24.9234	21.1418	176.367	177.122	168.884	182.435	184.884	143.575	199.469	183.333	152.18	175.35	-1.96788	6.47592e-57
ENSG00000113812	ACTR8	protein_coding	3.06682	4.79919	5.71652	3.90477	4.8165	5.63311	4.30782	49.19	32.6561	43.0772	26.8558	31.6974	46.1395	36.4351	33.2131	37.1591	41.876	-2.24389	6.53341e-57
ENSG00000156011	PSD3	protein_coding	40.8115	49.5032	61.3478	47.4942	45.9219	44.1166	55.307	38.2222	35.1503	39.1701	39.493	41.7783	35.4111	40.6354	37.3804	39.0136	37.75	1.16533	6.75039e-57
ENSG00000198563	DDX39B	protein_coding	3.42043	2.4902	4.8688	2.5713	2.77737	4.29349	2.10198	54.0567	57.6952	38.3842	36.016	32.9278	36.0718	35.5942	72.8759	43.6766	39.2927	-3.01747	7.01652e-57
ENSG00000162959	MEMO1	protein_coding	35.6257	37.4687	46.6335	38.3506	39.9478	44.6543	38.2478	21.8016	26.0334	27.9055	21.5834	18.7797	26.0937	26.4953	26.8601	23.8331	27.0581	1.50779	7.37721e-57
ENSG00000070756	PABPC1	protein_coding	179.133	235.844	205.479	174.428	185.351	191.731	184.233	91.1646	78.4173	92.7393	80.6504	127.683	70.0168	121.975	87.3022	86.7732	103.49	1.85533	7.56967e-57
ENSG00000064490	RFXANK	protein_coding	1.90619	2.32372	3.22814	1.02197	2.45033	1.79817	1.63454	17.1002	20.1522	19.079	19.0566	21.115	20.5861	22.7659	18.748	19.7746	18.8289	-2.4811	7.81761e-57
ENSG00000184661	CDCA2	protein_coding	162.731	177.591	205.547	179.114	166.342	214.395	189.805	136.413	151.727	160.895	143.875	158.481	122.215	156.147	135.623	142.284	139.994	1.16305	8.2215e-57
ENSG00000156697	UTP14A	protein_coding	157.519	163.407	151.1	128.442	155.895	134.411	160.11	90.6816	107.12	99.7226	112.483	108.666	102.546	96.6517	117.323	94.8116	101.75	1.35722	9.3362e-57
ENSG00000077312	SNRPA	protein_coding	6.60185	9.59662	14.7713	9.68951	6.56645	9.262	8.14725	55.0577	59.8972	86.0313	68.9951	75.6551	75.943	66.6277	65.6309	89.1313	82.7348	-2.18024	9.36725e-57
ENSG00000135870	RC3H1	protein_coding	31.6445	37.4698	33.8133	33.3225	32.2228	37.9783	43.4642	14.9395	14.1678	11.8749	14.4516	11.8887	9.75321	15.1907	18.4361	10.2552	11.2279	2.24444	1.12478e-56
ENSG00000100784	RPS6KA5	protein_coding	4.96461	5.67737	5.81183	4.41178	5.02434	6.57357	5.06306	2.83415	3.43559	3.2415	4.27926	3.85365	3.51873	2.7681	3.65385	3.42615	3.88556	1.42638	1.16188e-56
ENSG00000107672	NSMCE4A	protein_coding	434.062	448.968	379.08	410.745	366.686	604.483	492.35	238.422	284.401	249.905	245.766	222.512	214.828	235.147	240.011	242.399	230.055	1.71309	1.33473e-56
ENSG00000137818	RPLP1	protein_coding	214.819	309.555	362.677	283.685	321.956	266.424	246.475	149.357	159.214	144.353	179.361	174.008	121.55	191.118	160.784	148.362	139.24	1.67129	1.44583e-56
ENSG00000204435	CSNK2B	protein_coding	211.74	298.896	348.381	285.152	324.923	302.387	270.532	218.654	214.163	202.806	202.054	208.628	197.359	226.158	235.724	206.054	212.114	1.25968	1.5869e-56
ENSG00000078246	TULP3	protein_coding	387.568	465.291	572.243	464.983	457.795	523.213	559.462	245.323	335.493	309.272	222.304	279.72	305.434	307.379	222.716	304.146	302.449	1.59632	1.77947e-56
ENSG00000139973	SYT16	protein_coding	33.723	54.0877	42.019	31.1223	40.5307	44.7135	47.8193	21.8756	23.5282	22.4065	26.3957	23.7533	16.356	22.8566	22.7386	22.9384	23.9218	1.69576	1.88024e-56
ENSG00000115020	PIKFYVE	protein_coding	41.1935	52.6821	50.0522	45.876	40.251	49.9713	51.6793	21.5537	24.4454	19.2027	28.7283	24.3931	15.4401	23.0763	25.8582	18.4441	20.3263	1.9086	1.96837e-56
ENSG00000198554	WDHD1	protein_coding	44.0462	44.6285	51.3138	33.8735	39.9677	45.6077	53.1566	31.6966	27.9474	33.51	30.276	25.4733	30.2522	27.9352	31.13	27.2554	33.5578	1.38458	2.20879e-56
ENSG00000188229	TUBB4B	protein_coding	12.3105	12.2051	13.5999	8.89952	13.3174	16.5134	4.47603	546.95	913.733	897.271	263.414	929.502	865.897	573.186	287.821	1794.58	934.809	-5.31044	2.2161e-56
ENSG00000107581	EIF3A	protein_coding	54.2212	57.2713	50.554	51.497	57.0211	60.1805	59.887	36.5687	38.7761	36.6072	43.1135	36.8535	36.6858	40.9499	41.2924	37.2376	37.9455	1.34834	2.22551e-56
ENSG00000102054	RBBP7	protein_coding	580.474	483.224	504.065	598.858	483.557	593.544	576.781	284.151	282.282	281.207	225.961	243.591	252.186	342.342	276.706	279.276	248.651	1.82669	2.35755e-56
ENSG00000155096	AZIN1	protein_coding	61.5499	56.4166	70.2361	69.2878	58.8236	70.0952	72.3709	50.082	36.9202	38.5621	42.5262	35.8115	39.3489	40.1204	39.608	39.6714	40.9144	1.51427	2.42778e-56
ENSG00000066279	ASPM	protein_coding	122.117	154.717	147.408	127.846	146.186	160.836	164.067	80.8046	85.0921	76.0514	110.613	94.68	63.618	78.8717	88.8099	70.9736	74.953	1.63722	2.61418e-56
ENSG00000123144	TRIR	protein_coding	2.793	3.74059	5.86976	0.593834	3.32874	5.9628	1.24829	78.6179	104.788	94.2726	116.492	151.392	76.0891	102.438	107.165	97.1635	90.91	-4.17032	3.18445e-56
ENSG00000179562	GCC1	protein_coding	1.51936	3.62848	6.97315	1.47811	2.44631	2.14657	3.53081	48.4277	44.0049	53.3434	46.8282	46.9187	51.0994	39.5846	45.3289	48.6076	48.663	-3.17654	3.24303e-56
ENSG00000126777	KTN1	protein_coding	51.9758	69.8165	59.8515	57.6773	58.6507	61.9301	71.7532	25.612	29.8265	36.5306	41.911	41.5758	26.6596	30.829	33.5883	31.6078	35.1073	1.70789	3.3651e-56
ENSG00000019186	CYP24A1	protein_coding	32.1356	33.1439	25.6637	23.0911	31.9411	31.4521	20.4299	12.8146	12.1274	11.8993	12.3865	10.4381	14.828	12.7449	10.7328	12.2621	14.368	1.99546	3.49491e-56
ENSG00000052795	FNIP2	protein_coding	33.1329	60.2886	48.4122	43.5407	43.2427	59.3886	51.8094	21.5357	19.4818	27.5563	24.4255	28.5671	17.933	17.9277	19.2821	22.1716	27.3035	1.91466	4.2326e-56
ENSG00000103550	KNOP1	protein_coding	23.3702	24.1525	27.5917	22.7938	22.8198	26.3512	30.0746	17.4002	17.88	17.0342	18.372	20.5105	19.4258	18.012	14.2237	16.9366	17.8553	1.32334	4.45391e-56
ENSG00000163468	CCT3	protein_coding	43.964	54.4841	46.6017	35.7482	51.7385	54.0104	58.0836	226.506	254.094	267.037	237.62	216.05	266.369	255.111	261.768	235.149	235.115	-1.51053	4.6782e-56
ENSG00000105258	POLR2I	protein_coding	17.3708	10.1306	8.46005	11.5423	9.95846	15.5215	16.4494	143.402	140.527	134.983	149.755	173.311	154.259	112.448	162.461	121.837	135.563	-2.64958	6.68371e-56
ENSG00000130479	MAP1S	protein_coding	0.877229	2.75113	3.87389	1.87127	2.17576	1.32057	2.18005	42.3095	27.0969	66.6686	38.1321	66.7304	69.1024	42.5486	37.1283	85.9337	69.49	-3.87782	7.31212e-56
ENSG00000095627	TDRD1	protein_coding	134.581	186.776	159.928	142.808	173.26	130.476	199.604	93.8537	76.3514	83.7717	99.0451	95.0662	80.94	76.4355	99.3455	84.018	82.9894	1.70261	7.57507e-56
ENSG00000086475	SEPHS1	protein_coding	39.881	44.2202	59.8014	55.5797	41.5421	52.7565	44.3616	28.0477	22.6888	27.8769	31.3398	31.787	21.8398	26.9464	24.4201	28.0128	24.4157	1.66354	9.77244e-56
ENSG00000135241	PNPLA8	protein_coding	64.5251	77.9999	78.5171	67.8318	63.7234	82.9497	63.8761	58.5167	50.0273	51.275	51.1717	45.9299	53.9405	53.403	41.1085	48.969	57.6227	1.28641	1.07415e-55
ENSG00000142405	NLRP12	protein_coding	2.09355	1.34487	1.94096	2.05471	1.87767	1.30362	2.48122	17.528	21.5186	28.6295	21.6704	25.6892	36.9825	23.3557	30.9386	22.757	22.5515	-2.9229	1.1211e-55
ENSG00000267796	LIN37	protein_coding	2.75428	1.49633	4.68447	3.35228	1.29656	3.15008	1.82387	50.0518	35.9842	46.7556	30.968	50.6825	48.6574	41.2766	36.3065	53.9202	51.661	-3.27774	1.17985e-55
ENSG00000149582	TMEM25	protein_coding	4.45519	3.4859	9.0235	3.74142	3.90378	4.75571	2.981	39.9495	45.4272	35.6349	35.404	46.7407	47.5056	39.205	43.388	41.2924	35.3394	-2.37795	1.28448e-55
ENSG00000171634	BPTF	protein_coding	21.5399	32.6542	28.4944	31.4179	22.8417	23.6353	36.4156	9.51557	11.5199	11.4424	15.4468	12.6389	8.97117	9.31826	10.2049	9.96873	11.1613	2.17857	1.28705e-55
ENSG00000160256	FAM207A	protein_coding	1.42661	1.62921	2.29026	2.14489	1.68494	1.52284	1.16893	23.0063	48.6396	32.8233	60.9629	73.4716	36.1899	58.1898	43.5743	39.2825	39.2911	-3.93761	1.3866e-55
ENSG00000132646	PCNA	protein_coding	7985.43	10049.6	12605.6	9084.1	11103.5	9469.6	9704.89	6658.67	6095.07	6260.66	6245.98	5420.82	5236.41	7149.8	7339.18	5680.92	5425.28	1.49877	1.39317e-55
ENSG00000022277	RTF2	protein_coding	14.3374	12.9118	18.8452	11.6062	16.2273	19.5899	9.37908	96.8192	82.8135	107.704	81.4817	85.7748	104.176	88.5188	72.8676	88.6404	108.45	-1.84678	1.77035e-55
ENSG00000166619	BLCAP	protein_coding	175.497	135.538	217.832	167.553	135.737	200.265	156.021	109.969	92.2488	103.741	89.2152	93.9204	104.168	118.629	95.2339	108.422	97.1739	1.54719	1.86566e-55
ENSG00000135063	FAM189A2	protein_coding	15.5193	12.5124	17.3208	6.91611	13.2491	12.3254	12.262	72.3094	77.7968	88.4178	83.4388	73.3415	74.304	64.6919	81.5062	76.9791	77.3081	-1.78574	2.05127e-55
ENSG00000179151	EDC3	protein_coding	4.53514	5.91625	12.1979	2.70994	7.13838	3.84026	7.39627	66.4977	69.5282	97.085	66.2222	94.3612	92.6496	81.0538	72.7348	90.7181	99.8434	-2.96264	2.07013e-55
ENSG00000187742	SECISBP2	protein_coding	41.4681	39.4395	53.3	47.7824	50.4931	45.6524	53.6138	27.8866	27.7979	26.6547	30.6428	26.0562	21.1055	31.4923	29.7578	26.0492	26.2574	1.60298	2.43032e-55
ENSG00000121406	ZNF549	protein_coding	7.95206	6.32967	10.6153	5.60938	7.46136	7.31412	7.72233	35.5137	31.9927	35.4593	29.8973	32.6893	37.8506	34.424	32.6728	36.186	35.7852	-1.38121	2.8114e-55
ENSG00000024862	CCDC28A	protein_coding	153.736	160.434	130.297	174.611	120.45	184.07	134.889	67.063	69.2066	45.9384	62.4576	47.9859	47.7161	60.8986	43.6886	45.7646	60.3603	2.27864	3.13739e-55
ENSG00000183287	CCBE1	protein_coding	11.7153	13.5273	15.7445	10.5568	9.64103	9.89216	11.7014	70.335	92.2474	74.9414	58.917	66.5654	80.9571	69.562	55.9284	80.7122	79.9291	-1.82277	3.25656e-55
ENSG00000132424	PNISR	protein_coding	20.5871	27.192	27.8901	22.3845	24.7587	32.6423	28.0539	15.1828	17.1406	14.5876	16.2358	14.0229	12.0543	18.1881	14.6635	13.3309	14.2445	1.60994	3.29749e-55
ENSG00000177917	ARL6IP6	protein_coding	21.9001	16.9245	27.4968	16.206	18.1373	14.8186	20.1396	6.96729	5.22723	3.09402	4.69121	4.66645	3.5143	3.33459	4.96788	2.70732	4.66232	2.94616	3.35135e-55
ENSG00000143190	POU2F1	protein_coding	17.5321	19.1082	28.4574	20.2439	17.3927	23.7684	27.9491	11.8763	11.9473	12.6181	12.7404	11.5476	9.06067	11.9855	12.5249	11.2652	10.1063	1.73208	3.47521e-55
ENSG00000187672	ERC2	protein_coding	5.17915	8.54554	12.8829	7.89065	8.64698	9.5975	6.47467	53.2937	71.168	50.9358	53.663	54.5194	50.8802	67.7909	55.4535	53.2271	54.5608	-1.95936	3.65311e-55
ENSG00000117222	RBBP5	protein_coding	83.9241	80.1213	86.959	75.9627	80.2104	84.2063	92.5537	65.0091	73.4032	69.1527	69.4197	72.3265	64.7251	72.2044	64.2549	68.8169	73.0556	1.08362	4.80366e-55
ENSG00000074582	BCS1L	protein_coding	1.28067	1.41754	2.61899	1.31656	1.2566	4.48674	0.968633	35.7981	30.8654	34.932	37.2383	36.5797	37.5495	35.6345	33.2881	32.0235	30.1844	-3.40636	5.32509e-55
ENSG00000165704	HPRT1	protein_coding	618.392	671.321	661.56	605.344	675.552	692.435	577.722	444.192	431.447	430.207	358.765	337.466	360.426	494.357	396.52	417.694	416.683	1.46255	5.93435e-55
ENSG00000162639	HENMT1	protein_coding	1352.95	1383.63	1143.4	1562.35	1304.64	1602.79	1652.65	718.937	703.804	583.417	688.034	507.677	606.243	725.546	740.896	614.948	604.408	1.96011	6.08613e-55
ENSG00000113734	BNIP1	protein_coding	146.247	173.684	195.378	161.036	184.797	170.383	171.603	151.598	153.342	148.141	136.028	148.244	148.941	162.889	151.525	143.641	152.818	1.00594	6.29899e-55
ENSG00000101365	IDH3B	protein_coding	3.50121	5.02027	2.09844	3.37939	1.92977	3.36826	2.50453	37.4187	31.3819	48.9653	36.8873	44.3872	48.5327	37.9268	37.0596	42.4427	47.0427	-2.89271	7.57153e-55
ENSG00000205089	CCNI2	protein_coding	19.0896	25.3913	34.4364	19.521	28.0503	21.6508	25.508	131.289	177.774	199.612	162.936	200.842	267.222	267.375	178.358	228.078	182.028	-2.2157	7.70678e-55
ENSG00000021574	SPAST	protein_coding	12.4989	18.5908	13.3255	17.7314	14.4542	19.1705	17.651	8.10027	7.45688	7.5798	8.97856	7.70992	7.12353	6.01962	7.32729	7.65892	7.03413	1.93394	7.98342e-55
ENSG00000111231	GPN3	protein_coding	27.8144	35.5372	32.8426	24.4479	30.0663	36.9078	35.343	178.372	152.475	149.129	131.277	155.167	163.567	134.449	132.329	133.102	162.695	-1.42184	8.93541e-55
ENSG00000185736	ADARB2	protein_coding	0.294012	0.366946	1.27441	0.684119	0.669701	0.44835	1.17258	12.2329	10.8947	15.0641	13.5552	15.1524	13.6235	13.0342	10.658	15.965	15.2101	-3.4796	9.87145e-55
ENSG00000078177	N4BP2	protein_coding	26.6001	32.3384	30.3282	28.4078	26.52	31.666	33.8491	14.8534	13.0044	16.6381	17.3263	14.5678	12.8154	16.4465	19.8712	12.12	13.6956	1.79725	1.3659e-54
ENSG00000105372	RPS19	protein_coding	224.834	289.708	240.834	253.057	240.389	285.447	249.019	135.333	149.899	123.834	188.773	143.057	134.406	164.685	166.195	148.722	149.043	1.57425	1.4121e-54
ENSG00000110700	RPS13	protein_coding	494.354	642.155	761.4	644.268	721.391	620.607	575.734	368.603	406.418	329.455	425.889	421.985	289.977	431.619	414.499	381.605	359.984	1.53893	1.43193e-54
ENSG00000104517	UBR5	protein_coding	35.3497	48.6403	40.5613	38.993	39.6957	45.9395	56.8134	20.1152	24.2582	20.3806	27.8402	24.8642	17.4111	21.5458	22.9619	20.0749	21.1193	1.80312	1.46136e-54
ENSG00000113593	PPWD1	protein_coding	124.56	120.536	109.748	173.553	131.717	146.635	132.677	67.5007	48.1165	53.238	51.5642	44.2353	50.8072	65.7681	45.0282	47.8139	55.7521	2.17007	1.70884e-54
ENSG00000148200	NR6A1	protein_coding	169.046	126.465	142.097	141.952	133.506	169.86	159.631	89.406	79.852	104.625	85.1221	111.185	100.581	77.384	83.7435	86.5116	93.0865	1.53172	1.73458e-54
ENSG00000112290	WASF1	protein_coding	100.373	102.605	130.694	157.819	108.575	138.644	131.523	62.4855	50.8324	55.7386	54.2711	48.5486	62.3428	67.2388	53.6523	63.558	63.5392	1.91275	1.76484e-54
ENSG00000204920	ZNF155	protein_coding	106.012	122.396	116.747	119.232	130.611	126.43	123.118	1040.38	864.974	715.522	661.199	573.552	1049.7	872.84	783.522	962.802	930.433	-1.99706	1.90904e-54
ENSG00000163374	YY1AP1	protein_coding	77.6552	81.0923	116.406	95.2936	72.0503	88.1275	93.9634	45.5126	47.8797	55.4023	52.1326	38.8632	53.2961	47.2092	45.6941	55.46	63.8762	1.6287	2.25629e-54
ENSG00000185467	KPNA7	protein_coding	9358.7	8905.13	10470.8	11643.2	9102.24	12176.1	12859.2	6873.44	6048.54	5399.22	5119.45	5445.19	6429.53	6047.9	5247.65	5259.57	5672.82	1.70499	2.93047e-54
ENSG00000117000	RLF	protein_coding	116.193	126.104	123.994	106.095	108.937	154.306	143.04	62.1802	72.1069	79.2788	77.8783	82.2751	68.9779	89.4375	68.5902	61.2481	61.5335	1.60436	4.13009e-54
ENSG00000119655	NPC2	protein_coding	105.307	135.161	124.149	124.365	156.388	129.559	104.859	82.5365	77.497	64.7886	80.7324	79.2276	84.4259	72.3419	68.3327	79.0492	90.9309	1.50309	4.52335e-54
ENSG00000217555	CKLF	protein_coding	26.3777	19.6459	24.8555	13.2196	21.029	32.1357	14.6997	176.934	211.736	154.44	185.793	180.129	146.62	160.068	170.493	163.231	168.049	-2.18991	5.1249e-54
ENSG00000185825	BCAP31	protein_coding	20.1681	27.2588	30.5775	14.3527	26.8334	19.4474	23.4424	139.681	132.536	118.873	163.707	138.93	135.311	128.21	169.038	121.575	137.173	-1.7875	5.63547e-54
ENSG00000118096	IFT46	protein_coding	12.7424	18.0606	26.8682	12.9179	17.7815	13.0741	16.7034	117.102	89.9316	102.333	101.571	102.326	90.9947	114.644	107.154	87.6074	95.5492	-1.7947	6.59756e-54
ENSG00000080189	SLC35C2	protein_coding	0.431856	0.798963	2.26292	0.750294	0.428447	0.56855	1.36487	21.1902	18.4001	29.5161	18.5463	23.5927	29.4395	21.6395	19.7951	25.9747	19.7181	-3.83263	7.37965e-54
ENSG00000145386	CCNA2	protein_coding	398.03	316.904	435.506	367.436	308.395	342.714	358.701	242.199	254.878	241.788	200.876	207.218	219.5	238.708	235.51	208.399	203.2	1.49142	7.78946e-54
ENSG00000121741	ZMYM2	protein_coding	48.5208	64.5929	47.2219	40.0014	53.6202	43.2702	49.056	28.1086	33.9352	26.3777	30.4842	31.5588	25.9487	27.5034	24.5389	30.452	30.6736	1.58822	7.79653e-54
ENSG00000170264	FAM161A	protein_coding	24.9223	27.1556	37.5884	30.0145	25.5272	33.3388	29.5457	18.5131	15.1798	13.2521	14.4285	18.2927	17.8797	10.9191	12.0348	15.5477	17.4634	1.76075	8.96674e-54
ENSG00000129235	TXNDC17	protein_coding	208.472	284.551	266.677	265.3	316.533	240.815	283.212	187.057	164.289	139.195	182.365	174.465	162.494	154.122	167.386	143.622	157.102	1.5231	9.6723e-54
ENSG00000056097	ZFR	protein_coding	92.7028	94.6414	100.391	81.9958	92.0257	102.769	103.272	56.8499	69.785	68.0664	71.0309	71.6341	58.124	79.5479	72.4548	58.897	66.3247	1.31362	1.01084e-53
ENSG00000123737	EXOSC9	protein_coding	145.11	158.83	204.81	144.976	163.586	166.313	180.141	139.473	138.814	127.061	119.156	122.832	104.593	133.995	116.453	106.453	116.612	1.24194	1.02382e-53
ENSG00000140264	SERF2	protein_coding	134.986	167.179	136.319	161.217	150.614	166.291	148.603	78.112	101.751	87.7689	102.586	91.1954	93.7521	100.067	101.845	80.5189	86.1598	1.53856	1.47862e-53
ENSG00000166128	RAB8B	protein_coding	48.5102	43.3785	37.7751	35.0236	37.5817	43.9374	37.8191	26.5654	23.6067	26.3676	21.9673	20.7136	24.0481	22.6979	20.1193	24.5834	26.3872	1.59348	1.52038e-53
ENSG00000137563	GGH	protein_coding	14.0855	24.665	16.8377	15.0434	14.8871	10.7948	22.8713	143.098	201.367	163.75	144.457	168.38	186.874	174.035	118.903	167.881	191.689	-2.46547	1.53248e-53
ENSG00000166192	SENP8	protein_coding	6.34747	8.21799	12.8975	7.56774	13.3286	7.98812	8.98637	81.5168	65.0956	96.0955	63.8659	69.211	74.1558	107.308	74.4682	92.6068	73.0908	-2.30478	1.74712e-53
ENSG00000059122	FLYWCH1	protein_coding	0.316308	0.55539	0.578889	0.396306	0.392264	0.253233	0.291574	4.7439	6.2909	4.24527	7.76708	7.22258	4.85875	6.95545	6.50281	6.32044	5.76806	-3.13206	1.79759e-53
ENSG00000034677	RNF19A	protein_coding	30.0338	37.9629	44.0299	33.7147	41.3978	39.7508	34.4767	26.1007	25.757	25.8926	32.6759	29.1088	23.0795	23.0223	20.7517	28.9297	28.1993	1.30897	2.15605e-53
ENSG00000162129	CLPB	protein_coding	1.0803	0.935996	0.794624	0.581677	0.607379	0.676653	0.507904	6.03562	7.78308	6.98417	7.39129	7.04188	9.45852	5.90988	7.35716	7.14	8.54098	-2.49747	2.7352e-53
ENSG00000085231	AK6	protein_coding	129.987	170.427	124.718	169.995	170.635	175.45	165.726	86.1576	86.1019	90.2434	92.5957	84.513	78.874	75.4002	93.6263	70.0119	88.9615	1.72624	2.77998e-53
ENSG00000197893	NRAP	protein_coding	4.71049	6.81399	6.2738	3.61396	5.66649	2.83485	3.14493	66.0731	75.7331	51.7888	77.5201	41.5494	77.8579	59.3054	75.8948	76.9668	44.0207	-2.98203	3.15229e-53
ENSG00000174827	PDZK1	protein_coding	7.78497	5.24237	6.56786	5.33661	3.18643	7.59371	4.6663	64.533	61.9147	51.5307	49.3675	48.1785	59.148	47.1664	52.3504	57.1171	71.3356	-2.47564	3.2194e-53
ENSG00000177674	AGTRAP	protein_coding	22.1005	11.8494	17.6975	14.3874	12.0125	12.9874	13.1055	120.458	106.378	113.354	116.893	139.097	139.403	86.0805	119.892	112.683	120.717	-2.15933	3.25971e-53
ENSG00000135845	PIGC	protein_coding	5.16035	5.41303	10.2603	3.12897	6.13994	6.12049	5.83907	36.1094	44.1519	52.5961	39.0892	43.3966	40.2431	44.9661	35.4889	46.3688	51.2406	-2.07519	3.9773e-53
ENSG00000119718	EIF2B2	protein_coding	2.16364	2.85321	5.99275	2.12777	2.88571	2.91967	2.4299	26.8867	19.8681	25.1668	23.9023	21.9015	24.608	22.7824	21.4242	22.8314	22.7417	-2.15847	4.80117e-53
ENSG00000180611	MB21D2	protein_coding	20.902	34.8873	38.4386	17.7555	25.6453	19.4118	21.3713	177.968	149.761	161.546	163.442	157.054	148.59	148.783	129.016	164.407	183.469	-1.84618	5.01285e-53
ENSG00000050767	COL23A1	protein_coding	0.708113	1.86699	1.81492	0.586326	1.70177	2.07045	1.20007	17.0398	15.6424	33.5428	25.6059	24.4014	27.997	27.8878	21.9771	31.0965	32.2349	-3.3995	5.21068e-53
ENSG00000143553	SNAPIN	protein_coding	491.449	574.884	545.821	550.365	523.096	626.334	619.064	343.202	357.932	304.402	313.401	297.162	259.904	346.75	317.396	221.436	267.045	1.70306	5.44804e-53
ENSG00000164329	TENT2	protein_coding	77.8601	82.7797	71.9044	85.5125	68.1591	95.4553	80.0935	47.2749	45.3849	40.5966	39.1879	35.0796	43.9865	49.622	43.0112	45.6056	41.7159	1.71169	5.77186e-53
ENSG00000123200	ZC3H13	protein_coding	47.8423	57.5278	55.9246	54.6928	51.464	59.7349	57.2794	37.1228	42.0426	45.4246	48.2322	47.5419	37.4029	44.5072	39.5363	41.3257	41.3768	1.18683	6.01768e-53
ENSG00000248405	PRR5-ARHGAP8	protein_coding	1.12182	1.50243	1.8468	0.477032	2.09584	1.37893	0.393942	29.9984	27.4986	38.2791	27.536	35.9098	45.4685	17.9844	24.31	28.5979	36.5144	-3.84875	6.3269e-53
ENSG00000083312	TNPO1	protein_coding	45.0058	50.3807	51.9892	44.9435	41.9609	40.5061	45.8028	27.2627	28.6505	21.0017	25.7387	22.1346	15.7946	21.0391	20.1837	18.5904	18.9451	1.87385	6.59985e-53
ENSG00000164938	TP53INP1	protein_coding	28.1377	33.306	42.6151	30.9231	32.2923	32.3236	26.9913	16.7427	14.9329	18.4688	17.1061	23.9179	20.3479	15.8067	16.7576	18.5697	25.9183	1.58672	7.2544e-53
ENSG00000006453	BAIAP2L1	protein_coding	31.6925	57.3417	60.7619	40.7633	46.9237	36.4099	36.0548	233.951	233.258	242.748	235.458	249.429	247.254	252.373	229.302	189.056	236.638	-1.61061	7.2544e-53
ENSG00000183763	TRAIP	protein_coding	2.61999	9.82721	10.3831	7.91238	6.14864	9.55243	3.8355	114.441	90.9426	109.739	80.6873	104.866	130.941	112.089	83.6806	110.395	98.8816	-3.06843	7.42105e-53
ENSG00000100416	TRMU	protein_coding	0.445325	0.60616	1.50249	0.784151	0.844387	1.00212	0.380388	9.72036	8.65772	10.0831	9.05826	8.96909	8.22036	9.10073	10.458	9.78656	9.16767	-2.782	7.44482e-53
ENSG00000120334	CENPL	protein_coding	33.0797	36.8777	42.8037	28.7887	31.8025	35.0219	29.9726	18.7021	17.1482	13.3853	12.731	13.8487	15.5096	8.50766	14.5557	18.088	16.0914	1.99781	7.63352e-53
ENSG00000171621	SPSB1	protein_coding	4.15807	6.52837	9.46108	7.77762	7.06489	7.26943	6.07058	49.885	37.4283	68.3727	67.6164	86.1069	60.4356	71.9881	55.2605	61.7966	59.6412	-2.35998	7.87055e-53
ENSG00000258102	MAP1LC3B2	protein_coding	32.1058	36.7313	37.2437	37.6115	38.9067	33.6562	32.1229	21.9373	21.1937	20.1269	20.514	23.3958	17.2235	20.974	21.5701	18.1452	24.036	1.57943	8.55777e-53
ENSG00000267855	NDUFA7	protein_coding	9.72479	8.11093	7.37094	5.3531	7.28686	12.3378	2.6872	88.0291	108.389	146.072	142.556	122.068	101.151	139.779	117.785	106.459	95.0875	-3.14978	1.00574e-52
ENSG00000136213	CHST12	protein_coding	2.16877	2.20786	5.00571	2.29114	3.35921	2.54289	2.10344	23.1389	23.8883	22.4941	19.0844	23.6434	19.9406	22.2809	15.4236	18.7409	19.386	-2.10893	1.01701e-52
ENSG00000157224	CLDN12	protein_coding	102.324	116	121.524	135.108	103.528	127.589	113.547	63.8926	52.6367	44.7516	35.6802	32.0446	48.3138	55.1094	44.5595	48.8585	51.8497	2.10563	1.04397e-52
ENSG00000157890	MEGF11	protein_coding	0.29354	0.255289	0.952642	0.724244	0.50404	0.253083	0.380605	17.4349	10.4308	9.84032	8.46815	11.3045	10.3105	9.09038	10.6202	12.6888	10.4507	-3.73297	1.11868e-52
ENSG00000136051	WASHC4	protein_coding	60.0051	68.9927	69.6252	53.0945	59.3711	65.8683	75.9244	45.7827	50.6469	39.0353	43.9437	38.9047	38.185	46.8504	37.462	39.061	41.739	1.42483	1.21644e-52
ENSG00000109919	MTCH2	protein_coding	16.9076	18.2487	19.4986	18.0664	21.1246	25.9004	9.41313	149.709	132.032	151.475	108.525	155.584	158.575	126.028	126.653	138.318	152.945	-2.11822	1.23737e-52
ENSG00000116977	LGALS8	protein_coding	16.0095	18.6982	14.6878	14.5349	12.8635	16.9919	17.841	145.273	156.393	103.806	126.438	89.2962	91.0546	103.052	133.706	123.471	124.926	-2.09472	1.25092e-52
ENSG00000106415	GLCCI1	protein_coding	38.754	46.4099	53.2359	42.4475	55.1943	50.4883	63.7028	24.2708	21.9419	29.5849	34.7525	30.1978	20.8527	22.3819	26.7542	24.6611	26.3063	1.74802	1.33148e-52
ENSG00000104442	ARMC1	protein_coding	560.276	477.893	536.087	437.971	443.287	625.887	555.337	380.129	344.226	347.385	266.809	312.733	363.504	334.169	307.858	347.093	375.447	1.43063	2.15068e-52
ENSG00000105287	PRKD2	protein_coding	6.92725	3.87408	13.1881	3.36958	4.35311	3.30579	5.68797	83.0092	75.1587	100.179	70.4577	88.906	98.5677	63.3844	77.9935	89.0563	79.5943	-3.06003	2.64294e-52
ENSG00000132471	WBP2	protein_coding	3.96646	4.49926	8.71816	3.58431	7.97372	7.61246	6.34371	47.3278	37.1508	50.7063	44.5669	52.6291	64.0419	46.5135	48.4888	48.9765	48.8463	-2.2225	2.92721e-52
ENSG00000106803	SEC61B	protein_coding	431.443	576.072	490.846	447.626	540.266	540.487	523.651	339.345	386.658	338.228	330.375	334.205	267.589	380.849	333.8	314.853	326.427	1.40718	3.32441e-52
ENSG00000106299	WASL	protein_coding	43.0049	40.3848	63.3188	37.6245	42.3338	50.2764	40.2951	28.3479	32.4391	33.4212	29.8131	40.8014	25.5609	26.5805	30.7998	29.0936	33.6206	1.34347	4.07492e-52
ENSG00000165209	STRBP	protein_coding	120.7	137.974	127.323	111.641	115.898	129.819	99.894	84.4341	98.4473	79.5147	90.7517	94.9422	76.6338	82.914	86.9207	66.6036	84.4393	1.32146	4.41361e-52
ENSG00000155893	PXYLP1	protein_coding	33.9868	27.6329	54.491	24.9306	28.5339	35.2231	31.3368	11.3936	18.0567	16.9609	10.4062	13.086	15.6836	14.4322	11.6165	15.7849	16.7802	2.01153	4.44094e-52
ENSG00000094914	AAAS	protein_coding	2.06565	2.9434	11.0428	2.54102	3.21874	4.58537	5.4898	74.2854	66.3161	67.1596	63.1192	66.9335	81.8909	61.7279	72.1982	76.7236	73.8517	-3.20888	4.67538e-52
ENSG00000205126	ACCSL	protein_coding	2924.73	3113.17	3929.93	3307.49	2848.19	3564.32	3654.18	2343.92	1665.77	2379.74	1947.58	2097.45	2409.71	2448.37	2221.43	2419.42	2190.39	1.39938	4.67538e-52
ENSG00000148180	GSN	protein_coding	1.05742	0.931568	2.38629	1.39298	1.00625	1.51574	0.572902	13.629	12.1992	14.1749	12.6406	16.2213	16.9609	12.9035	12.4158	14.9877	13.6254	-2.6843	4.71944e-52
ENSG00000133106	EPSTI1	protein_coding	256.506	267.278	341.838	304.333	260.611	326.367	324.02	209.347	193.429	208.697	169.795	190.459	213.632	229.822	176.797	171.065	172.341	1.42707	5.00266e-52
ENSG00000178741	COX5A	protein_coding	22.0912	25.1999	39.4629	5.78729	32.733	26.9757	21.1571	296.988	339.339	381.885	298.983	394.181	327	314.312	275.178	352.199	354.017	-2.98084	5.3596e-52
ENSG00000114956	DGUOK	protein_coding	194.387	208.729	213.757	178.176	215.22	192.032	221.254	109.798	107.061	119.415	150.1	116.782	136.624	126.15	129.984	85.1977	129.072	1.56286	6.70683e-52
ENSG00000164190	NIPBL	protein_coding	40.2743	64.1325	55.0349	47.7684	55.1241	49.3677	60.6735	24.2414	26.3199	24.9867	34.7997	27.5088	17.633	25.7893	25.6027	20.4688	21.6378	1.90682	7.38912e-52
ENSG00000115694	STK25	protein_coding	4.56233	6.58297	9.19483	5.01267	4.95843	7.85144	4.89879	31.2221	43.9906	41.6792	39.1154	53.1179	36.6957	47.0012	43.6084	44.3676	33.2825	-1.96875	7.9217e-52
ENSG00000198899	MT-ATP6	protein_coding	31245.1	22182.6	13046.4	25804.2	24953.9	17015.9	20397.1	5155.08	4719.51	4474.72	7797.75	6300.41	5588.79	4472.44	7198.97	5216.68	7120.37	2.78105	8.42647e-52
ENSG00000178105	DDX10	protein_coding	202.138	187.208	156.257	189.466	173.081	237.959	221.222	117.784	125.067	108.083	102.511	108.461	115.594	88.922	110.459	110.985	114.286	1.64885	8.60019e-52
ENSG00000119333	WDR34	protein_coding	11.9736	8.05845	22.0653	3.03241	10.4176	7.32308	15.2626	232.646	171.715	206.054	186.599	239.351	262.255	136.081	210.734	214.849	213.168	-3.44453	1.10082e-51
ENSG00000136044	APPL2	protein_coding	89.9573	80.7368	78.7474	72.9422	63.8408	91.6954	86.5671	38.5166	41.9292	40.4354	53.9117	49.4795	47.5892	36.3843	53.3531	37.6265	44.54	1.68001	1.19056e-51
ENSG00000119705	SLIRP	protein_coding	34.4978	35.024	37.243	29.4211	34.5184	36.2847	23.7696	133.193	162.171	151.599	164.457	172.204	147.839	135.827	154.037	124.174	142.759	-1.3667	1.24553e-51
ENSG00000167118	URM1	protein_coding	0.830299	0.827535	1.1633	0.807015	1.17678	1.61147	0.318077	12.0752	10.6641	15.6982	12.3245	16.559	13.3765	15.3887	12.2853	12.9425	12.9281	-3.01038	1.30887e-51
ENSG00000175354	PTPN2	protein_coding	71.0957	74.1199	81.4573	61.0939	69.0383	71.2043	81.777	55.9103	53.7574	60.2031	57.2131	50.5841	52.3212	66.2329	52.9785	55.9049	55.2423	1.18576	1.43233e-51
ENSG00000160191	PDE9A	protein_coding	10.7786	12.9356	19.4288	5.47554	16.1698	8.43297	8.3005	106.881	95.5142	117.982	127.71	121.895	96.4291	110.993	116.405	100.536	98.6547	-2.45378	1.43702e-51
ENSG00000243147	MRPL33	protein_coding	9.63279	8.70968	9.29258	7.69515	6.85192	14.7667	10.6058	86.7123	95.6761	77.1444	100.796	73.6327	84.9746	108.688	93.4698	69.176	74.9905	-2.36306	1.81702e-51
ENSG00000171772	SYCE1	protein_coding	1.11703	1.58968	2.71473	0.976089	2.16162	1.52869	0.905213	22.2818	22.0198	19.8084	29.667	22.7374	27.3795	12.3808	29.0347	20.7569	24.072	-3.09788	1.81834e-51
ENSG00000166813	KIF7	protein_coding	0.398096	1.40936	0.639099	0.0886719	0.658256	1.06237	0.605785	21.5424	16.6779	29.2142	16.5604	25.458	26.8921	19.4627	15.7308	24.8567	24.8408	-4.20848	1.83974e-51
ENSG00000058063	ATP11B	protein_coding	22.5854	26.7267	23.6071	18.3404	23.3785	21.2725	20.7652	13.151	9.68908	8.67979	8.16542	9.91273	7.9834	9.75581	5.72702	6.63338	10.1663	2.12792	1.94738e-51
ENSG00000181817	LSM10	protein_coding	12.3778	3.86207	9.87882	4.72634	4.38575	12.033	3.8033	125.375	153.676	137.707	112.686	140.374	129.519	128.723	105.564	115.573	134.212	-3.3426	2.4523e-51
ENSG00000221983	UBA52	protein_coding	82.7677	110.919	110.413	102.693	117.535	98.3081	96.1804	59.7401	69.3201	57.6484	78.6256	66.4499	55.2651	71.9525	70.1425	61.3392	61.6775	1.46512	2.59083e-51
ENSG00000071243	ING3	protein_coding	159.204	189.27	173.513	162.162	188.1	212.673	193.683	122.146	123.849	107.864	98.8597	90.0246	77.0366	111.015	105.31	99.5578	95.5083	1.63305	2.60766e-51
ENSG00000111615	KRR1	protein_coding	70.2691	74.4946	91.3426	73.0406	84.9225	77.6871	85.2743	58.1685	66.3992	55.5861	68.1685	59.0789	47.6116	52.2896	61.3551	59.0977	53.2368	1.26179	2.87256e-51
ENSG00000165714	BORCS5	protein_coding	45.8838	45.1143	52.0333	40.4827	46.4584	47.3626	41.0614	187.64	162.345	167.303	183.12	166.295	161.839	198.713	168.582	155.359	157.679	-1.10393	3.05438e-51
ENSG00000188886	ASTL	protein_coding	23.6138	28.8214	59.3971	23.0637	59.1153	22.1991	34.8418	573.379	552.433	552.022	575.912	637.263	688.316	225.407	440.615	531.64	594.474	-3.1165	3.18292e-51
ENSG00000151835	SACS	protein_coding	6.92182	10.6393	5.3258	6.16939	7.83932	7.61939	8.1439	2.37414	2.0038	2.83023	2.97874	3.24879	2.54273	2.41051	2.59066	2.24103	3.63566	2.3141	3.26311e-51
ENSG00000131475	VPS25	protein_coding	18.8875	14.6431	37.5483	14.7452	18.9916	20.0625	16.4755	142.312	112.12	128.817	131.653	120.919	122.819	134.97	144.936	125.822	135.161	-1.91248	3.76918e-51
ENSG00000136271	DDX56	protein_coding	4.80055	9.27944	11.5706	6.91687	5.24782	15.5769	5.02859	80.9354	101.858	103.806	74.8056	101.315	98.1912	96.8568	83.3347	93.9756	91.8017	-2.69943	3.86941e-51
ENSG00000147274	RBMX	protein_coding	18.4113	17.0621	23.767	15.1075	20.6134	21.9689	18.8396	79.4846	71.1009	91.783	72.1412	82.799	102.73	87.8952	72.6232	88.3934	84.7267	-1.30376	3.9692e-51
ENSG00000023516	AKAP11	protein_coding	91.5979	120.589	97.7657	88.8836	94.2969	89.6654	108.794	28.1391	38.5591	33.3362	53.8605	33.1144	22.7273	47.9122	37.3321	36.908	34.4866	2.24476	4.32172e-51
ENSG00000197124	ZNF682	protein_coding	19.2116	21.1925	28.4034	18.5622	19.6378	23.0829	18.8272	15.4188	13.3213	13.0308	10.7145	14.5304	10.7206	14.7007	12.9976	13.2267	11.5649	1.50315	4.34027e-51
ENSG00000156875	MFSD14A	protein_coding	425.635	325.172	321.746	411.672	307.579	472.766	356.157	178.877	156.265	164.807	120.056	148.151	193.094	191.789	144.808	181.24	171.558	2.00387	4.55746e-51
ENSG00000170667	RASA4B	protein_coding	3.32416	5.96142	8.82411	3.28595	5.26368	4.35596	3.86424	89.3505	97.9947	62.3647	57.6099	61.7897	44.1264	62.4757	62.0217	47.2934	46.2007	-2.89691	4.93652e-51
ENSG00000021300	PLEKHB1	protein_coding	5.44332	5.91839	7.48779	6.26763	4.20807	4.85008	9.33629	57.3413	48.5698	49.2252	49.2934	46.9446	65.8437	43.4774	60.593	58.7555	55.6094	-2.29312	5.20264e-51
ENSG00000138688	KIAA1109	protein_coding	12.928	16.9033	18.6962	11.8551	18.0058	14.286	19.5926	7.81137	7.79829	6.2431	9.18933	9.82082	5.98798	5.60244	7.70397	5.83799	6.53612	1.95118	5.54321e-51
ENSG00000118197	DDX59	protein_coding	172.224	158.214	200.786	158.452	148.06	187.064	167.52	72.419	121.881	106.653	88.3256	90.8811	92.757	120.48	94.2198	105.596	99.8194	1.58351	5.78772e-51
ENSG00000168214	RBPJ	protein_coding	32.0535	29.2353	32.268	37.1644	28.9606	35.2653	36.0799	20.7616	16.1295	18.2582	23.9085	21.2348	19.4516	18.3512	20.5778	18.2804	18.9646	1.57575	6.63655e-51
ENSG00000198763	MT-ND2	protein_coding	19444.7	14936.2	9703.64	16263.1	15203.9	11683.8	14911	4386.96	4297.06	3156.06	6055.35	5540.27	4434.12	3779.12	5568.2	4673.91	5089.59	2.48073	6.87353e-51
ENSG00000070961	ATP2B1	protein_coding	139.723	153.449	146.196	127.771	124.245	143.571	187.82	64.2992	75.2329	67.8961	92.9927	69.8912	53.7347	86.6763	76.3805	68.611	62.8798	1.83733	8.16969e-51
ENSG00000145734	BDP1	protein_coding	21.1984	29.8815	26.0543	22.6739	20.298	21.9501	30.4111	12.2255	11.8804	13.2248	13.3663	16.1206	10.4637	11.4423	15.2407	10.6323	12.3956	1.77217	9.95012e-51
ENSG00000105676	ARMC6	protein_coding	0.684589	1.06952	3.32347	0.247026	0.698591	1.92923	1.35587	30.135	33.9769	49.2913	29.3068	44.2836	46.7568	37.8427	33.0233	47.4668	42.2817	-4.164	1.26793e-50
ENSG00000158604	TMED4	protein_coding	86.2289	73.5586	74.8973	71.292	75.8243	92.4225	85.3826	46.8685	54.9496	45.0237	33.1973	39.0896	40.5949	33.5046	35.9934	42.1971	45.9886	1.75427	1.43649e-50
ENSG00000240344	PPIL3	protein_coding	59.7438	74.0077	51.5394	63.7378	60.4298	66.6597	63.7016	30.6048	38.6418	26.3857	25.9375	24.475	24.3813	30.7081	28.6938	26.779	31.3633	1.94561	1.58062e-50
ENSG00000167196	FBXO22	protein_coding	0.300369	0.212248	0.173595	0.451603	0.508859	0.701379	0.237327	10.7414	10.0151	8.68941	7.06439	8.5813	11.1705	5.11118	7.80713	9.16639	9.51275	-3.74712	1.59376e-50
ENSG00000138463	SLC49A4	protein_coding	56.4811	52.6624	72.9297	62.4715	50.6292	59.9702	70.6215	30.8966	32.7794	33.9039	37.579	37.5067	31.929	38.5732	42.078	28.7698	32.1684	1.6236	1.80168e-50
ENSG00000139343	SNRPF	protein_coding	124.194	161.529	197.123	154.709	169.767	136.192	153.117	106.034	123.346	124.411	126.795	125.685	101.551	116.402	115.144	107.46	104.647	1.25014	2.05269e-50
ENSG00000167740	CYB5D2	protein_coding	0.711922	0.783992	2.40991	1.93686	3.24323	2.65981	0.857145	50.9095	30.7999	48.4514	40.3471	64.7854	59.3982	44.225	32.1939	49.2503	46.4147	-3.90448	2.94002e-50
ENSG00000135315	CEP162	protein_coding	35.5827	36.1564	29.5018	43.9024	40.8571	46.0203	43.4565	20.4463	16.8599	21.1479	18.4089	16.1717	18.7724	13.842	16.6013	15.4005	14.5548	2.02062	3.02165e-50
ENSG00000149100	EIF3M	protein_coding	11.6036	12.8626	17.6932	14.1453	15.8901	19.7989	15.0404	89.1654	83.2431	75.288	78.7895	72.9865	82.6018	105.617	80.2485	70.9573	75.3068	-1.61601	3.29611e-50
ENSG00000184640	SEPTIN9	protein_coding	0.588684	0.186856	0.740487	0.399155	0.524529	0.443572	0.501609	6.61191	4.50265	6.37384	5.20129	5.498	5.83434	7.31674	5.75813	6.15791	5.89	-2.81647	3.30057e-50
ENSG00000153574	RPIA	protein_coding	67.444	51.8957	95.0059	57.8474	65.6409	80.5516	64.7329	32.1357	41.16	42.9891	40.3617	45.3722	39.8209	45.0921	34.1971	46.4847	37.6097	1.56426	4.56231e-50
ENSG00000130332	LSM7	protein_coding	132.413	148.069	124.831	150.268	152.644	136.357	161.681	61.9808	66.3466	58.1626	96.0384	69.3508	71.1687	53.8387	73.1244	54.1297	59.9843	1.94031	4.69648e-50
ENSG00000213079	SCAF8	protein_coding	55.1856	63.7535	53.7494	51.0529	55.9493	66.4283	66.3909	38.4711	34.971	36.2484	32.0213	34.2155	42.501	40.9328	33.3643	37.0438	31.1797	1.51955	4.82874e-50
ENSG00000178988	MRFAP1L1	protein_coding	17.7328	18.2787	24.2291	20.2399	26.3675	26.6428	19.5992	124.901	106.487	129.293	100.025	93.1836	132.988	115.729	109.557	114.447	125.119	-1.59366	4.82874e-50
ENSG00000119392	GLE1	protein_coding	10.7277	16.5231	16.8	9.86981	13.2091	15.4812	11.9975	69.2413	59.3508	68.4225	56.4632	57.1592	75.7323	62.9606	61.4038	70.42	64.9026	-1.46443	5.20287e-50
ENSG00000070770	CSNK2A2	protein_coding	32.9385	49.021	45.2173	36.5756	32.3015	42.5599	39.0029	23.0744	18.5994	20.1613	29.1222	24.0427	17.1644	23.6435	22.5804	19.9132	19.6156	1.66947	5.50272e-50
ENSG00000170222	ADPRM	protein_coding	12.2653	11.1992	9.7592	4.80319	16.6761	12.6664	4.20695	169.646	148.051	144.613	145.25	128.997	122.646	162.754	143.663	137.173	136.031	-3.0197	6.75305e-50
ENSG00000157978	LDLRAP1	protein_coding	4.83142	8.68489	14.1158	5.87303	7.8674	5.26705	9.72486	78.8294	63.0864	102.647	70.3631	79.3151	96.351	59.2113	67.7935	87.7717	68.7976	-2.48222	6.82444e-50
ENSG00000010322	NISCH	protein_coding	2.41213	2.64284	2.88721	1.43593	2.52499	1.38545	2.01229	20.9939	22.5104	18.1459	29.2856	19.4718	16.6939	24.7575	27.0215	16.845	19.8386	-2.50377	7.96439e-50
ENSG00000105617	LENG1	protein_coding	4.41905	5.03745	5.47937	5.39574	8.28437	3.51641	7.02544	48.6151	47.0528	62.3088	56.5747	60.5941	51.446	44.2687	49.3222	48.218	52.1753	-2.39647	8.10204e-50
ENSG00000166133	RPUSD2	protein_coding	2.58561	1.74114	6.02883	3.84276	3.98048	8.66075	2.67694	63.3219	60.6775	76.2624	59.5954	67.3544	84.4222	63.6199	54.5606	73.8106	62.79	-3.20643	8.31002e-50
ENSG00000101457	DNTTIP1	protein_coding	7.01665	9.04534	10.9972	7.80782	6.25756	12.2505	3.32012	72.1888	114.248	85.87	132.134	118.698	96.0708	128.442	147.459	85.4699	102.715	-2.95532	9.13792e-50
ENSG00000196950	SLC39A10	protein_coding	188.807	203.836	185.734	153.005	216.998	166.697	258.95	84.3338	104.645	81.3711	123.982	90.7233	75.5516	94.0553	106.861	90.7032	89.4036	1.87584	9.59259e-50
ENSG00000141934	PLPP2	protein_coding	0.207309	0.835912	1.73267	0.927072	1.11877	1.31074	0.369596	15.2655	15.3516	21.41	17.9212	21.7049	21.3706	20.6591	23.9521	23.3059	23.3052	-3.69586	1.06947e-49
ENSG00000156709	AIFM1	protein_coding	32.9585	35.3587	41.6264	23.2458	38.673	37.9404	36.8783	156.963	145.888	162.709	128.781	143.877	154.513	156.166	137.684	151.739	135.969	-1.26767	1.0727e-49
ENSG00000111199	TRPV4	protein_coding	4.36867	3.06425	11.3617	5.17769	5.49094	4.72637	4.75782	49.9255	63.1865	114.217	79.3357	96.1888	109.623	49.8193	118.254	87.5843	111.2	-3.20189	1.16835e-49
ENSG00000114125	RNF7	protein_coding	7.08244	4.11767	6.94608	3.908	6.00754	9.58387	4.63503	48.2243	44.7651	43.4249	52.7007	49.4642	47.4729	37.2473	42.4034	44.2267	53.1526	-2.14073	1.22903e-49
ENSG00000054282	SDCCAG8	protein_coding	145.678	188.331	240.89	166.898	202.487	177.787	178.668	120.121	150.14	118.732	115.418	121.059	114.074	151.649	119.244	122.015	112.101	1.37443	1.29658e-49
ENSG00000158246	TENT5B	protein_coding	37.8245	58.4586	89.3258	43.142	52.8328	48.6799	35.0385	327.827	333.209	357.525	312.016	424.189	385.878	344.47	275.207	481.165	335.931	-1.99763	1.29676e-49
ENSG00000138433	CIR1	protein_coding	215.283	263.401	228.38	262.259	241.755	289.026	306.137	132.7	179.96	145.494	167.682	153.248	121.761	149.346	159.383	144.427	151.182	1.59667	1.31648e-49
ENSG00000089351	GRAMD1A	protein_coding	0.410818	0.422245	0.625947	0.262039	0.555785	1.67439	0.177051	15.2016	13.9817	17.5142	16.5788	17.8606	15.4109	16.4811	17.0392	16.1844	17.0683	-4.02499	1.50072e-49
ENSG00000215712	TMEM242	protein_coding	3.96621	3.83096	2.15414	1.65244	2.79371	3.82567	5.2607	51.0458	44.2448	42.5552	38.1278	33.4377	49.5429	45.3506	36.6218	44.6165	43.9864	-2.8603	1.58425e-49
ENSG00000065328	MCM10	protein_coding	45.6528	53.4676	61.9167	49.1442	46.2569	54.6826	54.2673	46.1944	38.2451	44.7432	36.3061	39.8813	42.3167	45.2306	37.7272	35.5921	40.7369	1.16465	1.68042e-49
ENSG00000159461	AMFR	protein_coding	55.431	57.9026	60.4453	55.3865	50.4721	65.7034	53.7526	36.6504	35.59	24.9809	37.4901	39.7014	32.3906	34.7441	31.0794	23.5137	34.2405	1.59947	1.81568e-49
ENSG00000111711	GOLT1B	protein_coding	181.328	160.638	110.484	135.315	123.331	136.698	137.1	79.7167	62.9603	73.2826	55.5473	64.0056	65.95	52.9013	64.0258	65.786	75.0459	1.92517	2.14612e-49
ENSG00000028839	TBPL1	protein_coding	335.715	244.068	224.642	259.866	256.138	303.029	305.305	174.911	166.315	161.497	148.084	154.675	164.066	158.034	135.738	144.094	157.207	1.64298	2.1631e-49
ENSG00000125652	ALKBH7	protein_coding	12.7912	26.3983	26.4019	12.5157	19.208	14.3042	14.6518	133.458	129.761	131.349	151.251	158.45	134.6	99.5534	142.07	142.925	125.162	-2.11279	2.23786e-49
ENSG00000042088	TDP1	protein_coding	222.915	224.497	233.034	252.905	227.95	230.985	229.936	157.389	151.193	147.807	115.633	137.529	176.834	159.463	129.015	152.53	154.85	1.46343	2.52221e-49
ENSG00000179604	CDC42EP4	protein_coding	0.389971	0.165043	0.106061	0	0.341376	0.0979474	0.120832	13.1105	6.6863	19.0936	10.8854	17.0064	16.4093	9.38309	9.87788	20.9879	21.1156	-5.53802	2.76133e-49
ENSG00000135838	NPL	protein_coding	69.6974	67.3494	56.7671	57.3632	56.0923	79.1127	68.5382	30.9319	13.5682	22.3975	19.09	19.5331	23.0801	12.864	22.1518	27.8152	24.3595	2.40977	2.82205e-49
ENSG00000106853	PTGR1	protein_coding	1.295	1.72428	1.49687	1.09152	1.65812	2.41912	2.29446	25.8202	38.2499	18.0844	25.7549	28.3768	16.523	29.3183	19.4252	26.3366	20.6704	-3.06053	2.82425e-49
ENSG00000158417	EIF5B	protein_coding	137.707	141.624	144.317	135.312	151.042	144.059	167.886	89.512	95.427	107.937	117.748	115.627	87.0118	105.947	96.4395	79.2034	93.0525	1.382	2.85626e-49
ENSG00000095139	ARCN1	protein_coding	147.085	162.289	127.917	143.86	139.293	129.587	156.716	92.8402	99.2355	78.6272	94.4046	80.9509	89.5812	89.0507	86.7092	77.2183	82.41	1.54617	2.89864e-49
ENSG00000173812	EIF1	protein_coding	729.666	891.676	1392.07	954.075	1001.71	947.543	829.545	544.231	565.702	640.852	576.627	621.345	530.737	773.248	614.331	621.704	542.115	1.46921	2.95111e-49
ENSG00000126953	TIMM8A	protein_coding	1.26007	0.592055	1.53972	1.80429	1.45423	1.11448	0.341349	17.3248	22.0946	22.6573	24.7074	22.8182	20.8634	25.0856	19.1477	18.6157	21.7058	-3.39773	3.0155e-49
ENSG00000169727	GPS1	protein_coding	0.73912	1.01908	2.87556	2.2948	1.09226	1.57796	1.76622	19.0479	18.4149	20.3482	21.3861	23.2671	20.6374	18.4462	22.6181	19.5123	22.1099	-2.8688	3.39467e-49
ENSG00000115350	POLE4	protein_coding	21.304	11.2904	19.8794	16.8493	19.9918	21.7935	16.2482	155.676	224.908	148.22	260.857	216.802	147.907	204.165	217.993	117.943	152.846	-2.53343	3.62139e-49
ENSG00000168672	LRATD2	protein_coding	56.3499	64.3217	70.3453	64.2396	51.8968	50.8143	54.4917	29.6087	33.014	39.8346	32.5831	30.9714	39.5744	39.7011	26.5603	29.0326	34.9003	1.62579	4.44212e-49
ENSG00000101187	SLCO4A1	protein_coding	0.222417	1.00014	1.67107	0.418003	0.354634	0.059355	0.205024	25.5382	24.6455	36.4612	34.8262	31.2908	28.8785	34.8337	31.3903	43.0528	25.9865	-5.08328	4.65502e-49
ENSG00000172943	PHF8	protein_coding	11.4589	19.1909	25.6793	11.6707	17.3222	14.0581	17.44	82.6507	82.8424	82.7403	93.9983	82.3908	85.6559	97.7042	92.3395	90.2205	86.2353	-1.61035	5.57304e-49
ENSG00000187959	CPSF4L	protein_coding	7.04381	5.97092	9.82052	3.93043	8.87678	8.68167	9.2566	97.2446	169.813	92.678	133.11	93.723	80.6883	183.371	121.168	86.9639	86.5305	-3.12149	5.8019e-49
ENSG00000084731	KIF3C	protein_coding	4.17762	6.77034	11.501	8.18357	6.50441	7.19798	4.76631	44.5932	46.2381	50.3466	47.8726	45.1231	44.3302	49.5661	46.1635	53.9187	53.1056	-1.98978	5.9728e-49
ENSG00000163156	SCNM1	protein_coding	2.68475	2.27041	6.44218	3.27008	3.64854	5.94935	2.04071	43.4054	36.6687	36.0136	35.5907	37.8134	42.0697	35.8701	40.2865	33.3237	42.5578	-2.58027	6.02164e-49
ENSG00000009954	BAZ1B	protein_coding	115.092	143.719	162.007	110.287	114.203	116.765	136.447	97.7314	82.0581	89.6564	107.818	111.082	80.0592	103.223	95.814	87.8975	90.4131	1.24469	6.27858e-49
ENSG00000151503	NCAPD3	protein_coding	24.7142	29.6561	28.4681	25.7846	28.6517	24.302	29.2938	22.9631	22.5122	22.2111	21.4157	21.2157	21.2758	18.3483	19.7527	20.9891	20.2126	1.18588	6.9309e-49
ENSG00000111361	EIF2B1	protein_coding	144.701	135.08	146.501	158.991	132.351	200.344	171.843	98.0777	74.9756	86.9895	79.1402	76.2654	105.935	93.8306	86.6846	77.9449	90.7597	1.65361	6.93222e-49
ENSG00000162298	SYVN1	protein_coding	35.0883	55.383	64.7806	52.9372	57.6851	38.662	47.6846	14.7943	13.5507	14.0718	20.8085	20.1889	16.6876	11.3059	24.2434	11.2234	13.2667	2.45926	7.13382e-49
ENSG00000002330	BAD	protein_coding	0.779566	2.13667	4.95596	1.04184	2.55502	1.94169	3.07974	42.4924	52.2026	42.4666	37.2079	46.2483	60.5041	33.4463	47.8719	37.4202	51.328	-3.50184	7.36238e-49
ENSG00000103274	NUBP1	protein_coding	3.12159	6.59184	4.19861	3.4133	2.41321	4.48326	5.56065	39.9795	39.9916	41.0188	45.6111	35.3182	46.6929	37.2764	41.46	45.6933	43.0113	-2.4817	7.40195e-49
ENSG00000148498	PARD3	protein_coding	63.1029	75.8196	73.3923	65.4527	69.7206	71.1057	81.0158	35.0128	33.9854	44.5235	51.2218	49.1243	30.9184	41.7232	45.3915	36.7654	34.3551	1.6394	7.72988e-49
ENSG00000170860	LSM3	protein_coding	16.6487	10.2874	7.63646	6.98622	11.0607	11.4247	10.1268	95.4192	99.596	78.059	117.394	103.879	96.4838	80.3033	99.2312	86.1551	98.7261	-2.34488	7.73891e-49
ENSG00000137776	SLTM	protein_coding	12.8488	12.5508	13.6598	12.09	12.5907	17.2639	14.2936	9.48733	8.16339	8.77747	9.55363	10.0413	7.35373	7.14292	9.59826	8.79677	8.33778	1.45268	9.49077e-49
ENSG00000130150	MOSPD2	protein_coding	44.3364	37.2112	43.4745	30.9392	41.0191	46.868	40.4472	32.2062	28.6728	24.5789	23.939	22.8277	21.2411	24.1145	23.3744	23.2539	24.2281	1.51416	1.02726e-48
ENSG00000087086	FTL	protein_coding	30139.5	30513.7	27155.5	30902.5	29042.7	24888	28213	13705.4	18822.1	12818.4	16741.9	15216.1	15777.7	13730.2	17580.9	11298.4	13484	1.76719	1.07414e-48
ENSG00000110200	ANAPC15	protein_coding	15.4333	12.9353	23.1329	13.6176	17.0597	14.2148	18.7727	76.5652	83.9295	76.9872	89.2045	76.5307	95.736	71.9095	81.3842	85.3254	77.1645	-1.509	1.0934e-48
ENSG00000123159	GIPC1	protein_coding	0.549793	0.385286	0.664381	0	0.478157	1.14708	0.631855	15.379	15.9717	20.9023	24.3868	26.8465	15.6783	15.059	16.8463	19.8182	16.1639	-4.30935	1.17901e-48
ENSG00000197969	VPS13A	protein_coding	9.05883	12.9478	10.892	9.39532	9.77011	7.99637	12.1953	5.50522	5.26996	4.40056	5.76719	5.07502	3.67035	3.91768	4.17404	4.74749	3.64892	1.97577	1.21235e-48
ENSG00000129484	PARP2	protein_coding	14.3032	17.1234	22.1063	9.63914	18.4578	14.1692	12.9564	93.453	91.2013	87.698	69.5256	79.2566	93.5954	93.6081	74.8496	81.0678	89.3556	-1.67093	1.2648e-48
ENSG00000111237	VPS29	protein_coding	23.2326	19.6629	18.4074	21.6974	20.2255	31.754	16.2321	147.375	138.032	128.619	130.635	121.284	120.388	126.895	121.217	125.18	148.099	-1.78215	1.29941e-48
ENSG00000100162	CENPM	protein_coding	1.64852	2.80224	2.05207	1.08039	1.61754	0	0.801553	71.3296	41.2854	49.857	76.6738	78.3427	73.0769	51.1334	53.7924	50.5364	64.7484	-4.60583	1.3988e-48
ENSG00000137812	KNL1	protein_coding	81.1781	102.662	63.3889	85.2951	79.6391	73.0995	97.0955	42.4981	35.4752	34.2245	49.0071	35.5943	28.7899	38.2727	36.875	32.787	34.4216	2.00662	1.3988e-48
ENSG00000123395	ATG101	protein_coding	4.05818	1.17645	4.77095	4.38053	2.47025	2.29555	2.48476	46.3593	37.5644	54.4543	44.2006	58.6231	52.8981	44.6662	38.0505	54.3157	44.9136	-3.12417	1.40209e-48
ENSG00000115286	NDUFS7	protein_coding	1.63699	1.82019	1.49653	0.894984	1.15478	4.00316	1.39532	22.2904	21.9669	25.841	26.4057	28.4297	28.5095	18.2807	25.4038	23.4238	26.6862	-3.01138	1.43961e-48
ENSG00000182208	MOB2	protein_coding	0.634744	0.476754	1.89066	0.318112	1.14183	0.833921	1.00304	18.2993	18.4751	21.8071	16.5363	29.1021	18.9162	10.4899	14.8927	22.4671	18.3434	-3.6305	1.47137e-48
ENSG00000147419	CCDC25	protein_coding	302.179	288.81	439.846	280.084	332.253	364.675	361.097	246.699	238.581	256.995	263.725	264.332	205.497	296.866	244.578	207.653	222.799	1.265	1.66864e-48
ENSG00000119397	CNTRL	protein_coding	39.3191	49.8226	43.6231	42.8474	35.3824	51.6309	56.9384	17.0558	25.3955	16.4253	23.8679	29.3136	21.4905	18.4573	20.8687	17.962	23.0762	1.91268	1.75989e-48
ENSG00000186566	GPATCH8	protein_coding	21.2526	23.6124	31.6915	27.116	26.6368	32.8798	31.9454	19.6855	20.7214	20.6666	20.874	17.728	16.5684	16.0274	18.4012	17.6007	19.3607	1.3783	1.78701e-48
ENSG00000157349	DDX19B	protein_coding	1.69308	4.89267	3.80055	1.42649	2.11269	2.33114	2.94689	23.7106	31.2657	38.2902	39.0939	49.0435	31.772	28.0205	36.5407	31.1275	39.6611	-2.87609	1.87393e-48
ENSG00000128923	MINDY2	protein_coding	22.5578	21.7618	26.1148	22.7045	15.9564	27.1113	27.8447	13.355	7.8462	13.2318	11.4381	13.2845	11.6748	11.3582	11.3863	12.5462	12.9703	1.79063	2.2389e-48
ENSG00000110330	BIRC2	protein_coding	132.063	133.622	136.999	126.603	148.421	158.847	174.54	113.554	105.735	93.2444	92.9124	86.7104	90.9568	94.933	96.1076	101.343	104.054	1.37355	2.29169e-48
ENSG00000166450	PRTG	protein_coding	20.963	26.574	27.9477	20.1376	23.1215	21.8103	27.3816	14.2661	15.7178	15.8794	19.4943	17.1497	12.1455	16.6856	15.9793	13.4616	14.6088	1.43393	2.31018e-48
ENSG00000111364	DDX55	protein_coding	41.2502	31.2246	37.5833	35.1784	27.0515	53.3987	31.3297	16.5038	16.9223	14.5548	14.4857	16.7524	18.1295	19.9631	14.429	13.8599	19.9486	1.9591	2.4109e-48
ENSG00000198887	SMC5	protein_coding	28.4198	26.3791	29.4717	25.6239	24.4961	27.8088	28.5067	14.0203	13.048	16.0265	20.0974	19.614	12.6886	13.5675	16.5965	12.9601	12.7506	1.66459	2.45649e-48
ENSG00000158411	MITD1	protein_coding	32.424	35.1008	42.096	35.4188	46.685	36.7572	39.3445	28.1645	26.2251	27.5228	23.3762	24.4542	23.4715	29.1336	23.3532	27.3795	26.0876	1.3705	2.47264e-48
ENSG00000156860	FBRS	protein_coding	1.0459	0.553308	1.03116	0.832506	0.931923	0.903016	0.891201	11.3703	8.82239	9.20099	12.6942	15.125	8.05785	7.70049	10.5063	11.8472	7.46625	-2.72495	2.74257e-48
ENSG00000133884	DPF2	protein_coding	190.506	163.402	261.458	181.839	192.047	220.65	189.007	146.65	114.095	146.17	105.162	117.181	142.099	151.303	131.259	144.778	126.434	1.39065	3.01541e-48
ENSG00000173409	ARV1	protein_coding	98.5309	86.8886	73.6331	104.256	88.584	98.8789	89.0039	43.5176	52.2213	34.6279	29.0405	33.6962	32.5558	38.9432	34.5296	36.4421	36.9413	2.1207	3.02171e-48
ENSG00000033867	SLC4A7	protein_coding	126.974	158.78	177.563	124.321	125.158	160.088	150.772	61.3628	70.7993	68.886	86.4749	84.6878	43.211	87.6372	80.8158	58.9846	61.1667	1.85481	3.64781e-48
ENSG00000102119	EMD	protein_coding	12.9634	11.2915	16.8254	13.8746	13.4878	17.8251	11.0528	2.26772	2.12986	2.15593	3.1531	4.5013	2.629	1.91371	1.75991	4.63569	2.97844	3.11515	3.91274e-48
ENSG00000215915	ATAD3C	protein_coding	12.0964	16.3576	15.1096	16.3151	17.5096	15.114	19.2326	94.031	172.914	115.807	100.012	128.939	194.437	134.614	120.554	116.34	153.684	-2.24176	5.00119e-48
ENSG00000147854	UHRF2	protein_coding	83.0481	96.9822	104.385	81.6718	86.2444	86.5126	97.2008	46.7449	58.7651	43.0122	65.2116	65.5718	38.4182	57.8525	51.3091	45.6593	46.2284	1.61765	5.02067e-48
ENSG00000170464	DNAJC18	protein_coding	3.09071	2.4922	7.38183	2.32771	3.37609	4.4293	3.23804	39.4555	33.6986	53.4776	25.0492	34.6763	37.8592	39.0433	37.4649	34.723	53.6577	-2.60482	5.28056e-48
ENSG00000156650	KAT6B	protein_coding	3.89609	4.69234	3.8127	4.21319	3.66958	4.80405	4.80235	2.14978	2.31014	3.17027	2.63957	2.49648	2.0053	2.07523	2.0655	2.29164	2.4863	1.67264	5.47112e-48
ENSG00000116747	RO60	protein_coding	19.4195	16.3512	21.0939	16.1534	18.3099	27.6393	20.1629	11.6854	11.8985	14.3539	14.3219	12.9866	13.1829	10.6649	13.9982	12.0516	13.8653	1.42953	5.66921e-48
ENSG00000078304	PPP2R5C	protein_coding	83.2905	81.2016	76.7695	71.4125	90.5743	68.6586	84.1134	60.3697	61.558	58.8433	56.2036	55.0133	56.0496	59.5279	52.7542	51.0121	55.3386	1.30578	6.36565e-48
ENSG00000021826	CPS1	protein_coding	29.4656	23.7873	22.572	31.7148	31.4188	34.822	31.3214	12.1093	11.6893	10.5054	11.53	8.04256	10.186	15.34	10.7331	9.48131	13.7922	2.19358	6.75148e-48
ENSG00000137845	ADAM10	protein_coding	22.2069	26.7715	20.1223	19.3702	23.753	22.4744	18.8153	14.7101	14.3909	12.8754	17.5916	12.6699	12.8987	13.252	12.6191	13.4414	15.3388	1.46614	7.15142e-48
ENSG00000139641	ESYT1	protein_coding	3.55519	1.53637	1.8212	2.89532	2.19014	3.66563	1.72371	25.1223	37.1093	36.0325	27.5709	39.9602	37.6787	31.5644	27.1819	24.8674	41.4125	-2.88995	7.15184e-48
ENSG00000110422	HIPK3	protein_coding	9.86718	8.74473	8.67178	7.49255	8.85602	9.29959	7.53134	2.38467	3.7616	2.92471	3.50207	1.77503	1.98663	3.15669	2.76946	2.07552	3.54437	2.44393	7.18321e-48
ENSG00000023287	RB1CC1	protein_coding	56.0985	58.4529	56.3356	59.6038	62.2804	65.0479	62.2622	18.9914	31.2769	37.2816	37.3137	35.4201	33.4455	26.8368	33.8083	34.6161	34.0764	1.71522	7.37577e-48
ENSG00000075292	ZNF638	protein_coding	37.5909	42.7233	35.9449	34.1211	34.7482	45.8427	44.6994	25.4994	27.2355	22.6811	26.8804	20.5124	22.1266	25.2855	23.6773	19.6847	21.2106	1.55812	7.41159e-48
ENSG00000198888	MT-ND1	protein_coding	23429.2	17852.2	14713.2	23193.2	23116.8	13267.5	18573.9	3709.32	4964.5	3035.64	7228.27	5201.54	3494.55	3703.34	7116.71	4382.13	4723.01	2.85256	7.81499e-48
ENSG00000205138	SDHAF1	protein_coding	0.397344	0.408396	1.83713	0.199135	0	1.48451	0	37.6778	42.3685	65.4733	42.7025	50.2404	52.1691	35.505	32.8448	50.8318	52.9648	-5.50147	8.46576e-48
ENSG00000196843	ARID5A	protein_coding	0.405071	0.832676	1.51269	0.530942	0.132486	1.43023	1.21456	28.823	16.7895	53.4731	22.7353	33.992	46.1099	28.9081	29.7499	50.9646	51.9332	-4.62081	8.69759e-48
ENSG00000182712	CMC4	protein_coding	10.986	17.111	21.7827	14.6538	11.4083	11.9976	17.2714	80.4606	86.7764	115.631	115.021	132.442	91.8238	112.096	113.825	103.128	107.355	-2.01429	8.80383e-48
ENSG00000142039	CCDC97	protein_coding	2.81164	2.41317	5.52821	3.16683	3.82059	2.28965	2.19862	27.9345	22.982	34.4046	26.7327	28.5406	35.8448	33.9233	26.0403	39.9936	31.2468	-2.48643	8.93543e-48
ENSG00000144550	CPNE9	protein_coding	56.9164	69.4806	76.5317	48.3572	62.9959	58.5566	62.8377	321.47	279.609	322.908	296.462	247.461	359.567	350.083	327.319	236.817	389.419	-1.52983	9.08319e-48
ENSG00000100024	UPB1	protein_coding	2.36846	1.27593	3.98376	1.73546	2.06617	3.52207	1.97891	27.1423	27.2121	26.0198	19.8567	24.2608	26.8761	23.4583	16.0768	21.5526	22.4373	-2.50209	9.49301e-48
ENSG00000133731	IMPA1	protein_coding	123.452	140.685	149.421	109.146	125.63	121.589	137.512	104.153	98.6795	92.0804	77.6618	78.8251	82.8592	104.853	80.026	90.464	90.9247	1.33026	9.60283e-48
ENSG00000086062	B4GALT1	protein_coding	191.647	146.017	183.392	161.708	164.97	196.14	157.726	130.737	109.943	108.898	144.86	142.391	111.813	111.185	114.201	99.9603	113.29	1.34703	1.0163e-47
ENSG00000256060	TRAPPC2B	protein_coding	1.31595	3.81173	10.371	7.49439	7.2484	9.64144	8.19198	122.932	135.16	126.047	121.853	135.945	127.9	101.032	109.544	115.784	121.395	-3.36285	1.02698e-47
ENSG00000136014	USP44	protein_coding	67.5829	73.0081	75.2527	63.786	66.1742	69.4077	71.5677	47.6989	48.2185	54.5952	64.7623	56.8606	41.5465	54.7162	44.3119	45.7917	55.3049	1.25137	1.05459e-47
ENSG00000178950	GAK	protein_coding	0.351435	0.790148	0.820896	0.432978	0.365783	0.343879	0.308527	5.36518	5.07083	5.94544	5.67838	6.90909	7.54819	4.27962	5.75182	5.4433	5.23654	-2.76386	1.07816e-47
ENSG00000127445	PIN1	protein_coding	5.77857	3.14434	3.36773	3.52876	3.63902	4.79473	4.19485	37.5886	28.2428	32.6632	36.4533	31.6476	37.751	23.9667	34.6011	32.3617	32.662	-2.18681	1.22347e-47
ENSG00000135778	NTPCR	protein_coding	0.587895	0.75531	0.784702	0.540159	0.624916	1.6137	0.567729	7.44915	8.1505	8.33551	6.80288	8.43257	7.93965	9.29264	7.09477	6.85336	8.82768	-2.55247	1.32268e-47
ENSG00000029363	BCLAF1	protein_coding	71.9314	68.6445	79.5788	68.5173	65.2393	95.0351	85.7601	42.2708	51.3714	42.1546	48.5952	46.1701	35.3365	57.2213	44.6455	44.2806	42.4953	1.55573	1.32501e-47
ENSG00000174851	YIF1A	protein_coding	7.42876	5.54417	4.21134	7.87291	4.67758	10.7583	3.28996	74.7799	76.2974	81.0736	86.3117	81.4264	98.4813	63.8023	81.0754	84.935	75.1979	-2.85583	1.4657e-47
ENSG00000166165	CKB	protein_coding	4.42343	4.59433	13.8319	5.32048	7.77064	10.2389	6.32783	98.9976	127.687	194.726	250.233	102.247	246.704	419.787	146.019	228.537	142.948	-3.95242	1.48914e-47
ENSG00000133193	FAM104A	protein_coding	339.191	345.164	358.926	349.478	319.743	367.203	343.988	228.986	284.044	243.97	224.797	237.371	245.162	305.138	235.067	241.052	246.585	1.28724	1.49478e-47
ENSG00000074935	TUBE1	protein_coding	53.1541	40.8095	40.9176	51.3791	33.3849	58.5111	49.7955	24.1782	17.2283	15.1719	14.0001	11.968	16.7488	13.4143	12.4403	16.5058	19.8086	2.36146	1.65241e-47
ENSG00000076650	GPATCH1	protein_coding	48.1671	39.6311	44.3968	34.2933	36.8695	42.7762	53.2284	27.0989	18.225	23.2533	25.2104	20.1552	23.8627	25.1811	23.8326	20.3548	21.6364	1.71533	1.65241e-47
ENSG00000163703	CRELD1	protein_coding	0.469913	0.965968	1.32396	0.942015	0.686818	1.15997	0.649751	12.9585	16.1	14.6674	12.1383	13.0114	19.2993	7.50353	10.84	15.5797	15.6975	-3.16803	1.71797e-47
ENSG00000141101	NOB1	protein_coding	13.2558	39.2995	38.6411	24.6678	32.8967	26.947	32.1582	234.518	198.561	214.143	189.707	244.18	242.722	189.581	205.416	231.338	261.884	-2.1016	1.77055e-47
ENSG00000196588	MRTFA	protein_coding	42.3043	51.3232	71.3572	58.6826	55.3913	51.722	48.2917	33.0002	30.1803	30.9382	38.5455	33.5061	29.8042	39.1076	38.745	31.4921	29.3754	1.49603	1.86284e-47
ENSG00000010165	EEF1AKNMT	protein_coding	2.31706	4.04857	3.61563	2.43858	2.83241	1.94777	1.83075	21.8219	21.415	30.8105	21.5394	27.7024	28.2113	31.3928	20.0068	32.3966	27.8196	-2.47293	2.03474e-47
ENSG00000074695	LMAN1	protein_coding	62.6996	54.8805	59.9013	55.1136	51.2781	58.636	62.0285	35.9408	32.9463	30.7271	41.8555	32.2296	22.6289	35.2627	33.5471	30.1925	30.7029	1.64176	2.19342e-47
ENSG00000205236	AC105052.1	protein_coding	5.56501	9.49041	14.6258	5.35984	8.69141	7.33423	5.86267	125.823	149.063	83.9851	85.7404	89.1683	66.2752	93.5903	92.9542	73.2562	70.4805	-2.75203	2.20511e-47
ENSG00000006576	PHTF2	protein_coding	30.0945	42.9877	53.1056	29.8687	39.1787	38.4946	42.8311	29.885	28.4323	30.3088	28.6811	30.3501	25.9634	33.2515	30.1802	25.8042	30.3861	1.22324	2.49789e-47
ENSG00000172890	NADSYN1	protein_coding	0.852842	0.94669	0.764968	0.882184	0.529424	0.837541	0.646891	7.44666	8.72092	6.76849	5.38724	5.18913	7.98709	7.21018	6.07694	7.71377	7.8922	-2.3566	2.64681e-47
ENSG00000173786	CNP	protein_coding	2.45476	3.49226	4.35992	5.02598	2.1002	3.77074	1.43495	44.1249	39.8858	56.945	29.1747	50.4047	59.0342	41.3123	35.6412	55.9416	52.4067	-3.03217	2.64699e-47
ENSG00000123297	TSFM	protein_coding	31.3172	29.9145	45.1088	22.6591	32.7381	22.3602	29.2779	171.156	144.659	170.054	140.393	169.424	166.914	190.72	136.53	155.212	158.421	-1.59983	2.73715e-47
ENSG00000156531	PHF6	protein_coding	56.9187	55.187	61.0072	51.3905	53.2491	56.414	58.6216	23.4833	31.9624	25.5157	33.4425	29.9351	16.7773	30.7744	29.5719	24.3833	20.6581	1.88431	2.75105e-47
ENSG00000138600	SPPL2A	protein_coding	48.0796	43.5482	49.5162	45.9106	37.4288	48.4813	44.5778	27.7581	32.6033	27.2157	24.0502	26.5778	25.2447	30.45	32.0459	23.2238	32.3534	1.50119	2.90639e-47
ENSG00000167397	VKORC1	protein_coding	87.1959	87.1738	131.534	99.1301	97.7493	91.8338	104.51	349.182	336.274	352.87	394.371	384.892	389.168	420.499	354.332	378.446	397.957	-1.10646	3.13566e-47
ENSG00000112079	STK38	protein_coding	90.8093	111.086	141.169	124.029	109.227	151.481	131.11	82.8554	82.5166	86.8777	81.8045	74.8603	79.4716	86.7428	69.8507	96.8935	78.1974	1.38522	3.29785e-47
ENSG00000119408	NEK6	protein_coding	1.45634	1.3162	3.86011	2.39094	0.960859	2.33187	0.317429	33.1069	52.5407	50.2952	42.7917	45.5248	48.8825	41.2122	49.1056	46.1146	39.2889	-3.86632	3.42576e-47
ENSG00000072958	AP1M1	protein_coding	4.31603	3.99962	7.9339	5.16189	5.40033	7.12091	4.06698	34.8537	27.9864	31.3803	29.6946	26.7813	40.3492	33.5144	29.5364	30.9974	31.6481	-1.75754	3.56385e-47
ENSG00000132781	MUTYH	protein_coding	0.0191538	0	0.0885582	0.115191	0	0.0613376	0	7.11673	3.17558	8.58051	5.61954	8.73083	9.36545	8.55136	8.59143	7.49211	7.73983	-6.72979	4.0974e-47
ENSG00000117676	RPS6KA1	protein_coding	0.39601	0.116293	0.348754	0.548145	0.461038	0.483112	0.675454	8.80699	6.58071	9.34108	6.42266	8.74067	8.1717	6.30216	7.20185	8.89191	8.18008	-3.35439	4.14176e-47
ENSG00000091136	LAMB1	protein_coding	81.308	81.8742	102.403	80.9738	93.9969	92.7059	109.117	42.0831	43.099	46.7148	60.5644	69.54	50.7651	53.8852	65.6215	44.8745	51.5177	1.60713	4.48326e-47
ENSG00000118873	RAB3GAP2	protein_coding	36.7429	45.4723	41.9	39.3447	30.6866	47.329	31.1813	24.3451	24.4415	27.7897	31.5155	24.1617	25.2838	24.3075	24.9672	25.7667	23.5309	1.41433	4.54025e-47
ENSG00000198919	DZIP3	protein_coding	18.5703	18.3148	17.4195	19.9431	19.2301	22.1601	19.9171	11.4223	11.4104	11.6149	11.1511	11.8069	9.15792	13.6513	10.2815	12.7164	10.8731	1.58184	4.70585e-47
ENSG00000108423	TUBD1	protein_coding	117.45	128.347	89.5433	121.628	104.392	149.537	123.241	58.2822	62.6718	58.0773	63.4017	51.1511	71.657	69.2027	61.8633	61.5862	64.8122	1.75829	4.80909e-47
ENSG00000177879	AP3S1	protein_coding	102.207	103.415	97.2088	103.433	102.885	117.836	102.486	55.2758	66.4031	42.6572	56.0068	42.2482	38.9572	58.4132	55.4916	42.8807	45.8259	1.8601	5.65137e-47
ENSG00000171130	ATP6V0E2	protein_coding	0.953277	1.46969	2.75469	0.906076	1.90432	1.14039	2.12974	21.1619	22.6567	21.844	11.6779	18.1615	22.9825	17.3055	17.9251	17.2613	22.1525	-2.80815	5.95566e-47
ENSG00000138780	GSTCD	protein_coding	25.382	23.0626	22.3095	26.8015	25.5189	23.8203	34.4273	12.3252	13.5041	14.2419	12.5463	13.3609	11.9703	14.5789	11.7465	14.1199	11.651	1.8211	8.28242e-47
ENSG00000178966	RMI1	protein_coding	87.3555	65.396	70.6551	58.954	66.0185	72.3423	76.1289	41.798	42.3874	31.6016	42.8613	32.3278	31.4725	40.4985	28.9104	31.7023	31.6969	1.8134	8.55635e-47
ENSG00000135148	TRAFD1	protein_coding	302.986	349.77	484.293	358.273	345.939	413.122	440.224	190.634	142	225.527	122.04	161.535	249.869	153.531	159.93	215.366	170.921	1.90624	8.74233e-47
ENSG00000145916	RMND5B	protein_coding	0	0.606935	1.66478	0.548577	0.505218	0.907078	0.364153	27.1844	28.096	34.9699	27.3562	30.1147	30.8707	29.8464	28.333	29.6154	27.9469	-4.7578	9.48103e-47
ENSG00000131652	THOC6	protein_coding	67.768	70.2662	137.356	95.0723	98.4781	92.7802	100.365	43.6377	49.6115	52.4794	55.3981	57.4399	56.7944	54.8832	50.1524	59.5344	46.3633	1.64276	9.4902e-47
ENSG00000180370	PAK2	protein_coding	36.3844	51.6566	55.7405	38.3671	43.0962	50.1729	47.8572	34.3606	37.2665	39.8063	46.2993	41.5567	32.9408	33.43	36.514	38.1429	38.3824	1.08849	9.92524e-47
ENSG00000111144	LTA4H	protein_coding	86.5039	114.707	123.284	112.208	113.677	112.733	108.227	73.4599	67.2761	59.3589	47.2498	45.1254	57.4892	72.9885	51.9833	62.646	60.6268	1.68604	1.05684e-46
ENSG00000168411	RFWD3	protein_coding	47.5216	45.3105	69.8486	51.4739	45.0334	61.5697	43.672	34.1024	25.1167	35.5193	27.4265	30.6107	39.0837	34.1523	30.3079	36.1	35.0578	1.46794	1.09873e-46
ENSG00000164609	SLU7	protein_coding	136.97	149.987	148.424	143.912	157.59	197.148	185.745	91.2811	97.8048	93.9007	116.817	89.9383	75.0602	91.4161	112.144	80.8477	85.0962	1.58741	1.20962e-46
ENSG00000047410	TPR	protein_coding	55.0209	71.1786	64.7295	66.3428	60.2334	82.7182	90.6467	40.6964	39.1852	33.512	45.8083	39.2165	32.9362	35.3818	40.933	28.1747	34.5537	1.7357	1.33266e-46
ENSG00000160505	NLRP4	protein_coding	2159.41	3100.18	3620.7	2584.5	2435.47	3080.36	3072.41	2199.73	2263.09	2123.97	2512.63	2170.84	1724.17	1731.88	2040.23	1871.04	1936.55	1.27831	1.33415e-46
ENSG00000087087	SRRT	protein_coding	1.69018	1.52592	3.32648	1.99174	2.93771	2.53562	2.79119	18.0043	15.2692	23.9879	16.374	25.063	23.1632	23.6952	17.6214	25.0889	21.2013	-2.33001	1.35884e-46
ENSG00000008952	SEC62	protein_coding	39.384	42.2201	34.8299	38.0589	37.0737	42.9221	45.5306	25.2788	28.7992	28.1099	32.2069	29.7477	25.1285	25.3732	25.0034	24.3728	25.4407	1.39264	1.3852e-46
ENSG00000167077	MEI1	protein_coding	2.27024	1.84727	1.84054	2.98664	1.52501	1.41364	1.57784	12.9563	21.796	23.4283	22.8257	22.0638	21.5763	21.9297	22.5484	20.1265	20.8625	-2.60908	1.57469e-46
ENSG00000111845	PAK1IP1	protein_coding	481.353	791.498	686.915	538.119	653.773	825.134	767.98	323.803	509.067	390.368	423.316	392.914	343.415	389.755	311.198	386.279	371.619	1.62241	1.76517e-46
ENSG00000166181	API5	protein_coding	105.28	96.0711	99.9617	120.877	106.128	127.611	121.342	75.4685	61.2116	71.7764	62.5073	58.9549	75.2672	73.1105	59.5584	69.5724	73.2105	1.52785	2.08678e-46
ENSG00000166086	JAM3	protein_coding	8.76371	15.0913	23.3783	8.90991	12.5171	14.8249	13.5733	114.169	86.8043	105.361	73.611	89.1533	108.33	78.7522	74.8395	87.2485	107.524	-1.96459	2.29044e-46
ENSG00000067334	DNTTIP2	protein_coding	68.1276	81.6273	76.0348	66.9697	73.2492	81.4984	84.3814	66.5101	68.7118	67.835	61.9587	63.1936	67.3545	55.3612	59.2974	66.0935	73.0915	1.04008	2.58737e-46
ENSG00000185475	TMEM179B	protein_coding	56.512	26.2363	44.5991	38.3786	41.0927	55.0476	44.7676	316.567	332.716	283.07	326.745	290.946	362.354	233.799	322.031	306.562	280.688	-1.98751	2.72683e-46
ENSG00000028528	SNX1	protein_coding	6.08689	6.71056	9.13201	6.22604	6.19307	5.9167	5.08699	34.731	30.1289	33.9647	24.8406	26.8499	34.7203	32.0601	28.748	31.8105	32.194	-1.46075	2.74331e-46
ENSG00000120253	NUP43	protein_coding	40.5173	32.7169	39.695	36.309	39.8933	39.9544	44.2184	25.3589	22.6897	20.861	17.4842	18.4501	25.2313	17.7509	23.5499	22.2618	19.3483	1.68826	2.92155e-46
ENSG00000135632	SMYD5	protein_coding	1.41831	1.62727	1.14377	1.09101	0.525916	2.42942	1.14669	18.7661	16.3615	22.8115	16.325	18.5826	27.3064	16.5986	19.487	18.5574	20.823	-3.05958	3.73333e-46
ENSG00000168092	PAFAH1B2	protein_coding	266.651	203.506	165.749	240.629	194.15	343.558	265.089	114.173	110.262	80.1948	86.0344	73.4628	69.1915	84.6429	90.1298	75.9757	71.5637	2.30886	3.84949e-46
ENSG00000095002	MSH2	protein_coding	48.9917	41.3067	51.7132	39.015	42.3429	49.6055	45.2911	38.0501	33.7373	42.9249	37.9198	34.9895	41.943	31.53	32.0072	37.9332	34.1044	1.126	4.03566e-46
ENSG00000175854	SWI5	protein_coding	2.67162	3.676	6.47498	4.92377	2.47342	5.97964	2.04279	48.6988	43.3833	54.4118	51.5587	54.5668	46.8212	31.1924	47.4922	41.7913	45.5614	-2.73871	4.2118e-46
ENSG00000121210	TMEM131L	protein_coding	247.309	241.165	222.645	211.734	279.781	287.131	298.678	178.484	173.21	202.837	184.889	192.296	188.207	198.983	187.843	174.304	180.825	1.27308	4.31592e-46
ENSG00000125656	CLPP	protein_coding	1.79117	6.45962	8.93531	5.16554	5.8789	4.09233	4.50226	50.1086	56.7627	67.8346	46.859	57.3761	55.4443	59.3211	51.5884	56.4911	55.2954	-2.62332	4.3174e-46
ENSG00000141551	CSNK1D	protein_coding	1.25814	1.38625	2.81545	1.21063	0.855918	1.33227	1.25122	10.6609	12.058	9.94425	13.4169	14.7047	10.4809	10.9874	13.3377	11.474	10.8762	-2.2532	4.36843e-46
ENSG00000100410	PHF5A	protein_coding	153.791	178.562	221.297	162.384	153.565	148.103	152.097	67.5259	72.9438	65.8407	81.6029	78.2461	55.7639	105.296	80.2095	60.7158	50.5303	2.01646	4.36843e-46
ENSG00000119977	TCTN3	protein_coding	10.3281	4.45846	10.1473	4.96904	12.0031	8.23183	7.39876	73.3294	74.4772	73.9444	58.9344	68.281	90.0899	78.4944	67.9456	75.4019	80.1357	-2.37246	4.58466e-46
ENSG00000111450	STX2	protein_coding	168.3	185.02	150.819	134.04	161.031	181.784	167.82	68.4029	97.7086	71.4355	95.538	104.369	52.7778	91.9879	78.1854	74.0986	74.6448	1.83467	4.87779e-46
ENSG00000104904	OAZ1	protein_coding	150.678	137.776	215.711	190.065	142.386	214.962	170.577	105.113	100.3	88.1101	111.303	114.782	102.342	121.547	119.894	114.765	112.148	1.48374	5.20955e-46
ENSG00000070018	LRP6	protein_coding	50.4122	51.1546	74.8697	52.707	50.2426	50.4316	63.0179	31.8219	25.997	29.6897	38.4663	32.3632	25.3173	34.0363	39.1397	23.8386	28.3071	1.66402	6.0639e-46
ENSG00000095203	EPB41L4B	protein_coding	24.5181	30.0925	19.8754	31.2237	25.119	31.0125	29.6573	7.99417	10.1113	12.4651	12.1617	11.6305	11.7315	11.4662	9.43912	11.2812	16.5084	2.08798	6.16662e-46
ENSG00000136280	CCM2	protein_coding	0	0	0	0	0	0	0.156884	5.04763	5.75613	5.58839	7.18403	8.52849	6.60207	4.19249	5.74284	6.12971	7.35819	-7.28959	7.76044e-46
ENSG00000163378	EOGT	protein_coding	30.9194	43.5134	34.1135	28.0478	40.7368	34.6829	39.7415	16.1961	20.297	19.4258	21.8443	17.663	20.466	13.2099	22.1848	19.5873	22.1348	1.71143	7.89587e-46
ENSG00000185122	HSF1	protein_coding	0.752968	0.300966	0.580227	0.545077	0.333493	1.31727	0.749174	11.5491	10.1514	20.523	11.3925	18.3181	21.6173	12.5496	11.2581	19.8088	17.3087	-3.74876	8.21338e-46
ENSG00000124333	VAMP7	protein_coding	390.921	394.817	407.226	476.297	466.324	545.516	441.78	311.098	280.713	222.415	231.117	197.651	205.167	250.649	233.829	257.201	271.652	1.67292	8.42123e-46
ENSG00000116668	SWT1	protein_coding	46.8599	52.705	50.1604	47.5159	56.2473	48.0701	56.3777	34.3096	35.5208	34.0729	29.0524	32.3399	30.5899	29.6342	32.0895	41.1052	39.7561	1.41241	8.6437e-46
ENSG00000100578	KIAA0586	protein_coding	12.5539	14.2006	13.9433	12.2809	15.894	13.6553	15.5528	10.0434	10.1836	8.73258	9.13416	8.69262	7.13065	9.29392	8.70046	7.64743	7.42456	1.49893	9.02015e-46
ENSG00000100592	DAAM1	protein_coding	223.242	272.229	257.479	240.738	228.602	280.163	295.485	156.741	175.252	160.91	217.079	191.994	145.057	182.429	193.654	161.069	160.245	1.37132	1.00074e-45
ENSG00000117410	ATP6V0B	protein_coding	278.166	276.679	327.625	277.269	291.896	273.563	287.126	271.362	254.253	242.111	274.033	249.142	274.607	205.5	261.659	227.979	260.979	1.00174	1.04714e-45
ENSG00000011454	RABGAP1	protein_coding	57.8738	69.3291	78.1495	57.9722	78.931	63.6415	75.1867	35.2439	38.1306	40.0086	50.237	49.386	29.8634	39.6305	43.9452	31.332	32.4818	1.62466	1.05667e-45
ENSG00000114021	NIT2	protein_coding	1.92427	1.95307	1.70987	0.988486	0.677554	1.32231	1.05161	14.5384	13.0089	18.5233	15.326	17.2932	12.6168	22.5639	19.4974	16.1589	15.2006	-2.77994	1.06374e-45
ENSG00000100664	EIF5	protein_coding	101.394	121.544	109.829	116.137	120.313	111.665	158.575	86.7712	62.3352	71.746	84.5866	77.3216	72.4894	65.0288	67.305	70.9587	73.7943	1.5347	1.06945e-45
ENSG00000100347	SAMM50	protein_coding	3.66976	3.68288	7.20305	5.82977	3.31204	3.76948	4.26724	28.2504	31.2682	33.572	26.4089	31.8942	33.2737	31.382	29.6158	31.3273	30.7504	-1.96015	1.12455e-45
ENSG00000135100	HNF1A	protein_coding	3.28814	2.3816	8.18808	4.57873	3.87053	2.1201	2.72007	44.5565	57.035	114.152	42.8164	95.5342	87.8646	112.135	58.3169	84.6056	72.707	-3.526	1.13666e-45
ENSG00000095906	NUBP2	protein_coding	0.560735	0.322746	1.73702	0.876784	1.28746	0.454905	0.189033	25.8984	18.3833	25.9545	17.3669	29.8963	28.7523	19.4776	15.7234	25.3586	25.5108	-4.12786	1.17321e-45
ENSG00000055044	NOP58	protein_coding	101.537	90.0792	89.9818	120.898	100.942	120.867	143.599	55.7472	58.998	66.9673	53.6068	55.1973	61.594	59.4297	53.5097	55.4776	59.0234	1.7488	1.23206e-45
ENSG00000089195	TRMT6	protein_coding	60.6853	57.6102	54.2106	72.7039	62.7296	75.8936	63.0043	42.192	36.6674	32.6702	39.5097	34.889	41.2794	32.4345	38.1156	32.3362	38.7752	1.61542	1.31349e-45
ENSG00000164008	C1orf50	protein_coding	3.2536	4.48757	6.30839	4.46045	3.32461	4.39175	5.83803	26.3769	27.4484	29.4037	33.6042	28.5166	24.6275	34.6964	29.4031	31.0995	26.3951	-1.8717	1.32427e-45
ENSG00000171530	TBCA	protein_coding	69.0658	101.171	124.246	101.216	114.786	90.7583	108.357	56.3745	63.2973	68.0466	58.1773	62.8814	53.4116	72.1346	52.8263	70.0525	62.9911	1.51425	1.54168e-45
ENSG00000156876	SASS6	protein_coding	286.838	362.491	296.742	251.47	272.326	310.033	332.404	141.168	184.399	131.457	197.556	158.669	103.491	178.823	154.981	138.757	134.233	1.79626	1.54175e-45
ENSG00000139370	SLC15A4	protein_coding	1.48134	1.87711	4.5269	1.17969	3.19238	3.01089	3.71972	25.944	26.4805	27.7933	30.9326	29.3342	27.1414	25.634	26.396	24.4646	27.3503	-2.55173	1.5811e-45
ENSG00000183628	DGCR6	protein_coding	0.408172	0.419525	0.52146	0.129197	0.228355	0.733818	0.0905272	11.1139	11.0298	18.8115	27.979	17.7968	14.3668	7.31806	21.4471	9.29517	18.6653	-4.66958	1.60998e-45
ENSG00000105048	TNNT1	protein_coding	3.92726	2.52954	6.23417	3.35907	1.94813	4.58344	2.04108	65.2586	63.9912	56.6245	126.109	59.3364	53.8489	114.12	123.947	57.9394	53.8112	-3.6877	1.68038e-45
ENSG00000198938	MT-CO3	protein_coding	34750.6	28805.7	18478.6	31247.4	32911.3	19037.4	23686.8	7464.8	7229.52	7155.38	10742.4	9978.22	7504.35	4919.03	10414.9	7514.67	9998.73	2.55141	1.71613e-45
ENSG00000163399	ATP1A1	protein_coding	66.3584	63.9415	117.785	87.5734	78.868	97.5929	86.3567	42.884	46.1969	56.6059	55.9388	58.1408	55.8575	64.3366	48.286	52.1667	52.2444	1.48204	1.80327e-45
ENSG00000068745	IP6K2	protein_coding	9.33201	11.8628	9.09913	8.34521	11.178	13.7945	13.4893	64.8553	61.1995	57.3024	60.3504	58.7589	61.4287	45.4163	55.1962	57.9851	64.8491	-1.60109	1.83499e-45
ENSG00000244462	RBM12	protein_coding	22.0691	29.1152	41.0483	25.6054	28.6328	30.7153	21.924	18.7962	18.6164	21.8917	23.9489	21.9404	19.7883	22.6232	19.6687	20.315	23.3618	1.22375	2.13972e-45
ENSG00000244005	NFS1	protein_coding	3.02128	2.0639	5.13188	2.21584	4.42565	2.43847	3.00821	31.9194	23.5971	36.6516	23.6878	34.8163	38.1998	22.2973	24.6012	33.9571	39.7424	-2.48555	2.24595e-45
ENSG00000130227	XPO7	protein_coding	1.7643	2.96734	4.17133	1.28611	3.7508	2.49966	2.36558	25.8655	21.1233	20.9911	27.0271	28.1557	30.8096	19.7438	26.3722	19.9385	21.4107	-2.39127	2.44733e-45
ENSG00000105254	TBCB	protein_coding	121.551	107.012	133.654	128.956	114.414	125.782	154.425	77.8774	70.4174	70.0327	77.4626	80.6185	87.4452	53.568	87.7738	65.615	75.7226	1.58088	2.56238e-45
ENSG00000109917	ZPR1	protein_coding	1.47777	1.72893	2.98012	2.64727	1.72122	2.38295	3.1633	17.3614	16.3112	14.7874	20.2743	17.0897	21.3728	17.2628	19.5027	18.3216	21.9805	-2.19412	2.5632e-45
ENSG00000128595	CALU	protein_coding	105.08	82.917	108.618	107.99	108.182	115.641	121.575	75.5025	65.4526	58.3212	75.8134	60.3728	68.2794	46.1894	63.2749	55.4047	67.4457	1.5716	2.99415e-45
ENSG00000168522	FNTA	protein_coding	3.10579	7.03979	6.3199	4.80566	4.20516	6.6684	5.12559	40.16	42.1731	31.2618	32.7938	39.1167	30.6428	41.477	37.6386	29.6292	34.0589	-1.96026	3.05468e-45
ENSG00000214102	WEE2	protein_coding	10154.6	9547.11	9494.76	11364.5	8165.29	13940.9	11316.8	6651.69	4430.95	5551.01	4656.69	4824.23	6515.55	5964.74	5516.27	5501	5658.58	1.7528	3.24553e-45
ENSG00000197448	GSTK1	protein_coding	3.02805	1.21785	4.44355	3.08789	1.65135	3.06366	3.30097	27.4479	29.7487	29.7208	24.284	32.9389	34.2985	29.1511	28.2781	29.2758	30.6282	-2.58529	3.67273e-45
ENSG00000134982	APC	protein_coding	50.8053	76.971	57.498	54.0349	55.8819	58.0694	66.772	26.4782	30.6491	34.2836	42.7234	36.386	22.5332	31.2358	31.835	27.3137	26.5079	1.76963	3.67273e-45
ENSG00000068120	COASY	protein_coding	0.605427	2.46078	5.72564	4.08236	3.7443	5.082	3.47896	71.3975	52.506	75.1977	53.0421	80.2327	94.0131	80.4641	51.3854	83.3868	76.9891	-3.53968	4.0301e-45
ENSG00000261236	BOP1	protein_coding	0.953299	1.3955	1.30224	0.289551	0.829088	0.43171	0.517361	9.76447	15.1021	15.7561	13.9291	19.2339	13.7513	13.1208	12.5133	16.7559	15.6638	-3.36535	4.04877e-45
ENSG00000078808	SDF4	protein_coding	0.748296	0.721041	0.973057	0.492213	0.497136	0.399386	0.0985401	7.7835	9.72365	11.5517	8.97856	12.9646	11.071	8.75033	9.5	9.2095	10.5663	-3.35949	4.12649e-45
ENSG00000140995	DEF8	protein_coding	0.929581	1.0423	2.26619	0.508226	0.646769	1.71395	0.231472	21.5652	24.1347	21.1361	16.8381	26.8996	27.2848	18.5591	18.9745	26.1727	23.6966	-3.68165	4.1281e-45
ENSG00000204344	STK19	protein_coding	2.24498	1.09603	3.66534	3.1503	2.71448	2.93561	3.2224	24.9807	21.1991	27.6872	23.9836	26.9844	25.0105	21.3276	21.4703	26.3516	25.5051	-2.35981	4.41185e-45
ENSG00000015532	XYLT2	protein_coding	0.101387	0	0.328136	0	0.193989	0.129872	0.149534	4.31648	5.12414	6.20227	7.00971	5.42637	7.92139	5.78241	5.3533	5.05233	5.36659	-4.73227	4.57378e-45
ENSG00000274211	SOCS7	protein_coding	26.4057	38.2597	43.5965	30.6294	28.265	34.3557	33.3999	17.852	20.3959	23.764	26.9247	24.2809	16.162	20.685	20.8603	20.2363	17.9598	1.48339	4.59852e-45
ENSG00000160194	NDUFV3	protein_coding	5.21374	11.293	11.1631	5.68184	8.72224	9.7862	7.29891	41.5095	50.7386	50.1283	51.0407	51.3225	48.2505	36.798	43.2745	45.3737	49.1048	-1.67983	4.95126e-45
ENSG00000141956	PRDM15	protein_coding	2.41473	2.3065	4.21137	2.08681	1.94097	2.74156	2.32816	14.872	17.0557	17.2991	12.5387	15.8526	17.8032	19.0692	12.0942	13.476	16.7439	-1.82053	4.97831e-45
ENSG00000180210	F2	protein_coding	6.83154	6.26127	6.48816	8.98456	3.88526	8.45357	6.37183	52.1515	54.5717	91.9287	59.4464	89.0319	98.2753	97.2457	63.9065	91.8048	74.5455	-2.69046	5.08609e-45
ENSG00000119640	ACYP1	protein_coding	45.5403	67.4906	45.0989	47.3118	62.9304	56.8237	45.1883	28.8206	26.9888	21.2389	24.9636	22.9301	21.7324	30.2546	24.2127	23.8247	22.1666	1.90911	5.11025e-45
ENSG00000138814	PPP3CA	protein_coding	250.076	299.211	185.382	260.771	243.402	322.088	379.269	130.161	127.638	97.2818	145.395	108.578	135.765	111.644	127.525	103.558	118.133	2.02733	5.57426e-45
ENSG00000071189	SNX13	protein_coding	15.7131	12.9827	14.5065	15.831	12.7658	14.7242	11.6124	9.36431	8.12353	10.345	8.59511	7.45927	9.42408	8.68564	8.29748	8.67302	9.22243	1.48932	5.61861e-45
ENSG00000110880	CORO1C	protein_coding	10.2431	6.40759	9.69958	9.26238	11.6284	11.206	6.19183	62.5022	50.8526	53.2452	59.6969	53.5489	56.7789	59.3999	52.8571	51.29	62.1285	-1.79388	5.63332e-45
ENSG00000143222	UFC1	protein_coding	8.82382	11.4588	8.42814	12.075	11.0082	20.0225	10.9657	109.271	117.201	87.4572	118.286	109.193	93.8408	75.4047	99.4725	84.0149	101.57	-2.25857	5.78979e-45
ENSG00000057608	GDI2	protein_coding	110.279	140.242	118.139	111.87	130.89	107.953	115.759	534.822	487.364	556.379	440.946	449.243	497.517	512.947	457.741	558.695	524.441	-1.25809	6.00834e-45
ENSG00000171970	ZNF57	protein_coding	6.73197	9.56915	4.85645	6.12553	8.17092	4.63782	9.05369	90.1156	61.7299	85.4248	49.3925	74.4595	91.5277	76.8849	65.4709	76.9404	91.4721	-2.61112	6.2589e-45
ENSG00000166145	SPINT1	protein_coding	1.91091	1.25571	2.67951	0.313994	1.49846	1.63854	1.45209	24.6128	21.9895	28.3639	19.3807	27.9171	30.6752	18.8365	16.9019	26.2694	29.2807	-3.21479	6.2589e-45
ENSG00000092931	MFSD11	protein_coding	1.70135	0.969561	2.58962	1.43516	2.23822	3.848	1.86333	22.1017	18.9865	19.5609	21.0364	18.8509	21.659	18.9753	18.5009	21.6625	26.2706	-2.52505	6.49783e-45
ENSG00000129197	RPAIN	protein_coding	2.25501	4.43592	3.52138	0.943022	3.80981	6.29676	3.46117	68.1263	52.9729	50.6097	48.8815	65.7395	50.3608	48.3476	39.885	48.4718	40.4297	-3.08595	6.54478e-45
ENSG00000197299	BLM	protein_coding	19.521	35.0564	23.9321	20.001	26.3145	26.7635	25.9919	12.5385	12.8162	15.0488	14.4601	12.8283	12.4855	15.38	14.3354	9.80339	14.0537	1.73137	6.70217e-45
ENSG00000135930	EIF4E2	protein_coding	6.56778	8.40329	4.96973	6.58308	5.64987	9.97413	5.75996	46.188	42.6396	43.9175	43.3362	39.3597	49.7918	45.3001	42.2588	41.8359	47.6185	-1.87503	6.99138e-45
ENSG00000138074	SLC5A6	protein_coding	0.675122	3.2246	6.08221	1.51261	2.4273	4.36636	1.50614	66.4259	52.0892	62.9657	41.2611	56.0865	69.7355	41.2508	52.9561	69.0781	69.4454	-3.6266	7.15723e-45
ENSG00000203724	C1orf53	protein_coding	3.71039	3.81359	9.80288	3.01064	7.13683	7.35553	8.37611	67.9279	75.3592	105.694	98.0407	96.6	58.2802	86.4057	82.1954	68.8745	78.6956	-2.94898	7.38846e-45
ENSG00000110321	EIF4G2	protein_coding	271.53	329.338	300.086	320.556	290.895	333.469	348.916	183.59	126.937	143.783	135.467	134.487	176.278	71.882	124.335	149.95	160.604	1.97734	8.13494e-45
ENSG00000089063	TMEM230	protein_coding	159.655	170.45	123.798	138.994	141.334	155.866	145.015	109.556	79.4539	79.4419	76.2669	74.5518	91.3582	72.9711	90.9784	83.4039	93.5741	1.61752	8.49611e-45
ENSG00000105700	KXD1	protein_coding	5.01902	6.26802	13.3182	4.81434	6.02348	8.9005	7.22054	66.005	49.5362	67.3071	42.9574	60.4981	59.5479	40.8072	47.8958	61.739	56.9929	-2.1383	8.66316e-45
ENSG00000101695	RNF125	protein_coding	20.0461	21.8267	26.091	15.2668	22.1063	25.5216	21.774	11.9981	15.0534	12.1654	14.0348	13.6189	10.3959	8.45671	14.945	12.0165	12.5736	1.59773	9.16595e-45
ENSG00000134278	SPIRE1	protein_coding	17.5644	14.9278	15.0599	10.2499	17.0996	15.3403	14.9069	8.43735	7.2679	7.83965	8.64576	8.91757	6.08659	6.79482	5.79077	6.53071	9.75898	1.79728	1.01975e-44
ENSG00000164265	SCGB3A2	protein_coding	28.3847	19.6263	26.2474	13.9667	20.7365	15.4251	17.1806	192.82	199.28	162.744	207.371	167.315	139.39	143.173	200.006	131.768	136.586	-2.25039	1.10944e-44
ENSG00000173145	NOC3L	protein_coding	402.944	481.42	413.724	393.718	411.065	451.51	514.288	240.411	283.452	227.848	286.725	228.13	187.385	311.236	240.122	210.302	211.696	1.66551	1.19118e-44
ENSG00000181789	COPG1	protein_coding	7.12139	5.12879	11.2748	6.5599	7.32994	9.79663	9.50996	72.6911	58.9066	70.5214	49.6746	59.1727	112.618	52.8043	68.9632	68.9941	82.2911	-2.30883	1.27855e-44
ENSG00000165630	PRPF18	protein_coding	27.0175	46.7558	31.7158	26.8995	42.9823	25.6926	41.7114	288.784	250.13	246.757	224.897	225.436	212.414	315.618	222.94	263.096	296.829	-2.06332	1.4257e-44
ENSG00000198900	TOP1	protein_coding	95.3872	112.151	125.266	99.7197	108.154	108.61	110.225	95.9573	97.7386	94.0283	98.0994	96.3382	73.725	101.379	89.9511	96.9679	89.6168	1.02288	1.50665e-44
ENSG00000143442	POGZ	protein_coding	13.7984	18.6218	18.7881	17.577	16.9573	15.3616	16.0457	9.58874	9.01571	10.1611	13.6441	11.0888	7.34297	9.74319	10.2291	9.37905	9.70659	1.55864	1.62336e-44
ENSG00000283765	AC131160.1	protein_coding	526.453	418.959	444.57	527.316	428.815	425.317	530.415	188.932	251.982	320.773	252.623	308.535	200.885	221.97	258.174	245.459	242.558	1.75285	1.80158e-44
ENSG00000176095	IP6K1	protein_coding	14.0405	20.9009	31.8169	13.8379	20.028	21.5703	12.4536	96.0482	92.1519	108.181	97.2537	99.3139	108.889	108.151	93.6061	101.073	100.054	-1.61076	2.13611e-44
ENSG00000049656	CLPTM1L	protein_coding	38.2907	52.1899	72.6951	44.1708	41.3502	48.8674	54.7608	21.7272	27.6596	30.1307	36.071	34.493	21.8505	29.3387	28.0102	27.9388	24.5419	1.63278	2.14292e-44
ENSG00000133606	MKRN1	protein_coding	6.74143	8.9198	10.0092	7.99435	7.42836	9.58813	8.96255	41.943	49.5874	39.0658	43.6511	46.1254	37.4606	55.8923	46.1184	37.8014	38.3925	-1.5551	2.14438e-44
ENSG00000156374	PCGF6	protein_coding	104.208	88.5287	99.4739	90.9921	86.0672	134.075	119.303	60.2963	60.9601	67.5973	58.5825	65.0849	59.3108	74.633	55.7834	72.0946	63.6714	1.50636	2.23859e-44
ENSG00000159885	ZNF222	protein_coding	35.9879	37.103	39.739	27.9014	38.7257	17.2248	29.9097	292.381	272.468	258.467	252.38	183.537	251.696	358.685	279.782	271.943	286.068	-2.25672	2.27718e-44
ENSG00000105402	NAPA	protein_coding	6.37668	3.26701	9.53455	3.92874	5.34797	8.59699	4.23199	54.3668	46.5144	42.122	51.8148	50.7615	54.0064	53.4951	62.2533	42.2138	44.888	-2.3167	2.65238e-44
ENSG00000173818	ENDOV	protein_coding	0	0.518885	0.194512	0	0.162616	0.261283	0.257865	9.86834	10.7386	15.1145	16.4703	15.9839	12.3285	14.1535	16.0179	13.6279	10.3294	-5.30524	2.68173e-44
ENSG00000172590	MRPL52	protein_coding	1.86484	0.532421	3.99173	1.28074	1.21139	3.09654	0.909533	41.5238	37.6315	35.8954	30.3959	38.2927	36.7646	28.5634	31.2018	41.126	37.7182	-3.53157	2.69777e-44
ENSG00000119242	CCDC92	protein_coding	0.0134936	0.0554759	0.0623881	0.0541003	0.0717168	0.0288077	0	5.08328	4.78102	3.37855	6.29981	6.84186	1.97237	8.42709	4.53077	4.86236	3.62346	-6.13915	2.84521e-44
ENSG00000112118	MCM3	protein_coding	113.12	104.471	192.821	95.4724	115.292	121.92	148.161	612.58	595.296	509.595	620.248	557.726	706.463	667.475	638.517	547.936	581.327	-1.45726	3.02518e-44
ENSG00000126653	NSRP1	protein_coding	22.6026	29.4722	28.154	23.8123	27.0936	31.7178	32.9325	15.9949	18.3979	17.7169	20.527	24.1221	19.4717	17.8148	17.3386	17.2265	22.2951	1.3641	3.23873e-44
ENSG00000104979	C19orf53	protein_coding	7.41575	2.47716	5.89306	7.61885	8.47394	15.1393	5.07807	103.326	113.777	115.671	127.586	129.847	114.751	93.5352	140.775	118.338	112.971	-3.16545	3.33403e-44
ENSG00000145982	FARS2	protein_coding	9.22548	10.8737	14.2446	10.3281	8.48915	16.4375	9.57388	52.967	61.6437	58.3605	55.152	57.3578	57.7383	63.1622	56.8507	46.2356	56.0255	-1.52863	3.55857e-44
ENSG00000120688	WBP4	protein_coding	103.291	88.5422	108.382	100.691	98.9794	129.751	104.754	59.8857	73.8674	44.712	70.1769	56.9955	53.3727	64.0324	60.322	50.7281	51.4688	1.64985	3.61931e-44
ENSG00000204315	FKBPL	protein_coding	0.413406	0.0849811	0	0.248622	0	0	0	35.4142	38.9131	41.8512	21.832	29.4308	33.369	40.2209	22.04	39.2081	35.4386	-7.42485	4.37864e-44
ENSG00000140396	NCOA2	protein_coding	22.2049	34.5814	34.7385	30.5126	27.4801	35.0157	35.6087	11.4274	17.2086	14.6586	19.9956	12.5621	12.146	17.5659	16.6225	11.8802	14.0114	1.89128	4.39139e-44
ENSG00000273154	AL121845.3	protein_coding	0.139133	0.679263	0.281436	0.488098	0	0.742588	0	16.469	21.6721	19.4894	20.8981	26.4548	22.9467	19.8827	17.2067	24.9746	21.5996	-5.18328	4.42726e-44
ENSG00000155229	MMS19	protein_coding	2.46445	3.30478	7.58888	2.4123	3.15176	1.93192	4.56376	36.0918	35.2162	35.4909	32.9841	33.4041	35.7142	39.1286	34.2978	37.8619	38.5526	-2.53575	5.16886e-44
ENSG00000198171	DDRGK1	protein_coding	1.33247	3.11257	2.17024	0.607078	3.60532	1.87491	2.29703	29.0676	35.7123	30.6574	31.5218	41.6445	28.7529	25.3992	32.3677	29.9382	35.343	-3.10639	5.27574e-44
ENSG00000105373	NOP53	protein_coding	3.21376	4.18257	6.87465	2.30089	4.21471	3.4751	2.41833	27.5154	37.9191	32.9604	41.7403	48.5509	33.5001	49.7889	39.1272	32.0643	25.9987	-2.50701	5.61889e-44
ENSG00000153485	TMEM251	protein_coding	2.68251	1.58743	1.50335	2.5258	0	3.81794	1.79836	69.7398	84.5575	68.76	61.9039	80.5596	61.4074	78.7716	65.5268	53.3566	65.2752	-4.29257	5.70586e-44
ENSG00000101391	CDK5RAP1	protein_coding	9.62107	4.39498	9.04268	6.79428	3.17655	6.12054	3.76249	79.5209	65.9107	72.1101	59.4111	59.2616	89.474	89.6911	72.1433	75.4084	68.6603	-2.77095	5.71575e-44
ENSG00000105221	AKT2	protein_coding	4.68199	5.88081	6.12963	5.86787	4.66531	4.73712	5.28526	3.20472	2.42564	2.93695	2.5011	3.3146	2.59042	2.35891	3.16557	3.24342	2.25206	1.74072	5.92761e-44
ENSG00000174953	DHX36	protein_coding	18.1285	25.9389	18.4505	19.2036	17.4034	20.3503	23.0973	10.9343	8.63254	12.0826	11.8575	14.8643	10.5144	9.525	10.4979	8.63477	12.4487	1.7134	6.50793e-44
ENSG00000008324	SS18L2	protein_coding	160.966	199.446	166.889	188.246	173.556	133.59	175.43	111.167	111.096	108.175	102.829	118.758	98.6349	99.0522	93.8873	96.0754	125.039	1.51168	6.66075e-44
ENSG00000111647	UHRF1BP1L	protein_coding	73.8942	53.9164	59.7079	50.7219	59.3454	69.558	54.2254	43.4663	36.0733	33.8711	28.9851	35.5074	34.7269	22.4691	30.7252	30.0583	33.3658	1.68626	6.93561e-44
ENSG00000008256	CYTH3	protein_coding	1.03164	0.962153	1.85492	0.708509	0.832604	1.93734	1.08682	8.99617	10.4728	10.1614	10.8689	13.6495	8.92115	11.1669	9.69548	9.28977	11.6661	-2.34572	7.48537e-44
ENSG00000103150	MLYCD	protein_coding	0.462546	0.298831	1.56575	0.284797	0.660247	1.06508	0.591706	10.8607	16.9542	10.0788	13.4863	17.6152	8.99195	18.0672	14.9043	12.1002	11.0047	-3.51604	7.64439e-44
ENSG00000164332	UBLCP1	protein_coding	136.411	185.907	274.057	177.911	209.649	222.555	185.378	152.101	146.188	166.817	156.365	137.342	139.916	131.664	165.063	159.378	161.511	1.18336	7.76552e-44
ENSG00000149507	OOSP2	protein_coding	3625.75	5387.46	4973.77	3687.06	4910.36	4841.11	4197.28	3525.16	3298.92	3167.41	3145.49	2578.65	2530.28	3121.64	3613.89	3035.71	2893.82	1.34634	7.83529e-44
ENSG00000008083	JARID2	protein_coding	275.334	321.915	301.985	304.51	268.343	354.74	324.676	180.13	249.786	190.577	247.694	209.354	170.355	225.033	200.615	201.007	200.879	1.38004	7.91393e-44
ENSG00000065268	WDR18	protein_coding	1.69474	3.6773	12.5697	3.01988	0.900729	3.4171	2.38052	97.2352	95.2953	140.551	127.788	117.298	132.386	77.0233	123.558	112.691	116.629	-4.1318	8.12176e-44
ENSG00000165060	FXN	protein_coding	0.91771	1.72685	1.64826	1.24533	1.69587	1.35639	1.32377	9.08918	8.64576	8.25477	9.27506	9.34614	6.88517	9.09067	7.29186	9.49427	8.78558	-1.80295	9.22663e-44
ENSG00000240857	RDH14	protein_coding	6.9961	3.95489	7.43972	3.29583	5.50313	5.75038	7.0018	46.1221	56.5923	44.5024	50.0652	59.57	40	68.4272	47.699	48.5458	47.87	-2.36085	9.97617e-44
ENSG00000134014	ELP3	protein_coding	11.5237	21.5671	14.14	19.179	19.9737	16.6385	15.4468	116.301	96.4415	107.515	92.6682	99.3211	129.874	102.643	104.315	129.542	119.628	-1.87695	1.11654e-43
ENSG00000129003	VPS13C	protein_coding	14.3942	18.9042	14.0798	11.8594	14.6422	13.9886	16.4871	7.27266	8.15457	7.26355	9.79848	7.91012	5.33964	5.55167	8.98541	7.21191	7.52487	1.80654	1.13874e-43
ENSG00000142945	KIF2C	protein_coding	51.8272	80.2316	65.077	44.8405	73.3358	54.3161	55.5611	317.239	272.095	319.208	261.145	298.367	339.219	340.027	261.585	333.637	284.965	-1.51395	1.14331e-43
ENSG00000139644	TMBIM6	protein_coding	253.45	191.402	252.943	206.019	193.201	262.179	222.94	161.107	160.683	196.685	158.471	201.556	198.124	178.099	165.096	171.102	175.414	1.16789	1.29641e-43
ENSG00000168958	MFF	protein_coding	16.346	11.9051	20.771	8.24631	11.3151	9.97616	13.609	92.0118	81.0048	79.1149	67.5706	76.6266	83.2937	78.5708	75.4009	80.9403	87.44	-1.81471	1.30834e-43
ENSG00000075142	SRI	protein_coding	116.746	138.754	122.745	176.025	139.38	199.874	170.139	63.9226	86.5906	70.9923	84.9836	61.027	64.7355	72.4822	56.8533	55.1466	82.3249	1.94396	1.32216e-43
ENSG00000104154	SLC30A4	protein_coding	48.0137	39.5448	21.6527	45.756	26.8044	46.3677	45.965	13.8406	12.1997	14.5008	11.5333	10.019	12.5002	11.5952	12.5794	14.4451	13.5467	2.46904	1.39055e-43
ENSG00000285816	AP000944.5	protein_coding	1.04284	0.643109	1.8985	2.56091	1.88447	0.640081	1.89512	30.2041	34.4049	45.5526	19.9206	32.0797	37.0289	33.1358	24.424	42.8517	38.7068	-3.652	1.43044e-43
ENSG00000130787	HIP1R	protein_coding	2.69864	5.77319	8.26979	3.56988	4.66979	6.14657	5.05788	27.205	29.3272	40.0062	36.7858	39.8373	37.5668	32.5946	34.2632	46.2387	36.0147	-2.02277	1.52478e-43
ENSG00000047634	SCML1	protein_coding	97.1111	111.41	101.096	96.609	106.853	127.643	91.3966	62.8381	33.2499	56.113	65.3753	55.5159	55.5631	61.1033	69.1471	54.5117	59.4416	1.67928	1.6131e-43
ENSG00000122952	ZWINT	protein_coding	225.511	201.461	269.242	246.717	234.105	280.037	266.587	209.275	166.768	184.161	175.004	169.985	198.115	199.551	195.623	172.586	187.784	1.21577	1.62497e-43
ENSG00000136811	ODF2	protein_coding	4.33905	7.01072	6.84104	5.41035	8.08073	7.8369	8.35605	40.529	33.0454	51.2318	33.8516	43.7573	49.9984	48.1052	38.6141	47.825	44.6126	-1.85274	1.94946e-43
ENSG00000108528	SLC25A11	protein_coding	1.70636	3.18457	5.29419	3.33065	2.14793	4.93712	3.59526	30.7619	30.86	34.5802	28.01	31.0477	41.1245	28.9708	25.1483	30.798	37.3339	-2.41861	1.98113e-43
ENSG00000179988	PSTK	protein_coding	0.979363	0.559225	0.796611	0.78168	0.61691	0.75503	0.936216	6.99606	7.15349	9.37653	8.25915	9.52102	10.3929	5.07824	9.22745	10.3739	9.76377	-2.64954	2.00763e-43
ENSG00000116704	SLC35D1	protein_coding	88.9027	82.8126	108.332	70.6665	86.7498	99.7766	84.3337	29.5407	48.893	28.4922	46.9207	33.7229	22.7589	37.7527	46.0148	23.8567	31.7123	2.14165	2.0924e-43
ENSG00000135127	BICDL1	protein_coding	3.43962	4.0344	1.02903	1.03429	2.40881	1.94381	2.51521	35.657	34.1673	38.4466	39.6692	42.9274	41.0121	30.7807	40.0619	33.0122	37.5101	-3.15936	2.37184e-43
ENSG00000188612	SUMO2	protein_coding	652.029	624.044	695.171	465.695	759.107	690.669	560.375	470.112	501.433	460.339	422.63	450.956	390.89	541.263	489.631	451.636	463.419	1.25387	2.42263e-43
ENSG00000133895	MEN1	protein_coding	1.57835	0.996529	2.42383	1.78543	2.1571	0.601721	1.02142	16.0284	22.279	20.8733	24.9081	35.9439	23.0125	25.2248	21.4124	20.5089	20.9881	-3.12602	2.47557e-43
ENSG00000136463	TACO1	protein_coding	0.288828	3.0181	3.44979	2.89501	2.81432	2.36372	1.82566	41.0509	41.9001	40.1978	39.4836	44.8098	50.3131	54.35	41.5805	46.1063	37.7853	-3.41382	2.50804e-43
ENSG00000131043	AAR2	protein_coding	8.94536	3.71445	13.2762	8.39236	8.5578	9.43418	5.95586	84.1543	87.9802	90.752	56.8713	71.7462	114.879	90.4472	72.5905	111.298	105.138	-2.61931	2.53766e-43
ENSG00000243449	C4orf48	protein_coding	11.0958	10.5597	14.488	11.3276	9.61037	15.1344	8.44229	66.5383	89.2883	72.8611	87.5446	101.818	81.5991	72.9124	93.7469	77.6212	82.7659	-2.04071	2.60179e-43
ENSG00000135968	GCC2	protein_coding	52.4382	52.2569	42.8545	59.2341	50.0571	60.3718	63.1375	28.2916	29.7673	28.3113	37.5214	36.7321	27.4804	27.4878	32.0331	25.6381	35.4617	1.64741	2.62918e-43
ENSG00000107954	NEURL1	protein_coding	2.12478	2.32181	2.11991	1.38993	2.09216	1.76673	1.95568	12.9559	9.21057	13.0466	11.8401	17.0109	15.1023	13.6795	12.698	12.4937	14.7551	-1.94367	2.67406e-43
ENSG00000106538	RARRES2	protein_coding	76.8977	83.8757	90.5641	57.9096	80.3191	61.5481	96.0129	400.055	371.628	394.821	557.556	475.484	390.965	431.695	503.698	357.07	382.997	-1.63952	2.92977e-43
ENSG00000072832	CRMP1	protein_coding	15.4177	18.205	23.7614	12.4884	23.1416	18.9274	16.562	147.456	113.391	111.827	99.0605	75.7103	111.271	115.278	112.866	101.538	96.4621	-1.77603	3.03771e-43
ENSG00000105778	AVL9	protein_coding	11.8986	14.8253	18.0105	16.0248	13.7584	18.0047	14.8789	6.26439	8.04994	9.36921	5.66655	5.91887	9.96596	6.28481	6.98383	8.95121	8.62675	1.8184	3.31439e-43
ENSG00000083857	FAT1	protein_coding	16.5748	19.9985	17.905	13.043	21.0692	17.2166	17.7071	11.3514	11.3054	14.1375	15.4085	13.1641	11.8165	11.7075	12.4635	10.8671	14.2123	1.29249	3.69253e-43
ENSG00000065135	GNAI3	protein_coding	8.64864	6.93342	8.42506	8.29633	7.36155	7.07876	5.80745	41.6391	35.5698	38.1219	33.5083	31.3654	38.3107	42.1306	34.5388	35.7465	38.7736	-1.48389	4.20329e-43
ENSG00000171320	ESCO2	protein_coding	404.411	334.565	286.514	421.384	394.547	488.127	448.897	190.194	204.353	205.931	145.619	205.181	213.942	148.383	147.666	214.718	226.023	1.8935	4.58892e-43
ENSG00000147526	TACC1	protein_coding	45.5319	53.9892	49.8659	45.4523	37.7178	52.3514	60.2729	28.8645	31.1999	37.0385	37.2276	39.7739	29.6257	26.7632	32.2345	32.6416	35.3537	1.39529	4.5943e-43
ENSG00000163444	TMEM183A	protein_coding	9.64496	8.19043	9.21094	4.73731	5.34522	7.30368	7.52656	44.7034	58.0859	40.1276	53.8746	45.7038	45.3194	43.1861	49.3018	44.1345	44.6987	-1.85833	4.70098e-43
ENSG00000024048	UBR2	protein_coding	60.2111	78.038	65.3894	61.0685	61.7746	69.6455	78.017	60.9359	47.2591	50.1649	55.607	50.0467	48.3194	45.8188	51.1535	50.7448	53.4104	1.21486	5.01669e-43
ENSG00000086015	MAST2	protein_coding	0.464909	0.564721	0.635084	0.254177	0.524135	0.330846	0.1781	4.43482	5.06701	4.55702	8.14084	8.02719	6.15959	5.70803	5.70535	5.88808	5.78379	-3.02422	5.20551e-43
ENSG00000149311	ATM	protein_coding	6.01726	5.75647	4.36039	6.93133	6.16493	5.16816	8.52367	2.13782	2.40741	2.42435	2.38536	2.61955	1.54474	2.69958	2.14143	2.20115	2.30661	2.26164	5.83217e-43
ENSG00000118939	UCHL3	protein_coding	41.9952	36.5781	30.1617	28.1982	37.1482	35.5018	37.9213	288.555	256.605	208.349	236.419	227.315	209.53	142.347	262.828	222.447	250.93	-1.88359	6.61088e-43
ENSG00000121481	RNF2	protein_coding	13.0105	11.9417	13.8236	11.4747	11.3537	13.7971	14.3348	55.7794	52.1867	57.439	48.6292	46.5936	60.8879	59.9305	55.6278	59.3252	59.8887	-1.30797	6.62998e-43
ENSG00000134690	CDCA8	protein_coding	432.396	474.712	632.05	522.571	444.085	511.874	576.741	388.695	371.26	415.937	365.437	359.255	402.729	461.357	399.71	383.452	376.698	1.19362	6.76961e-43
ENSG00000148384	INPP5E	protein_coding	12.7452	23.5725	29.4638	18.0693	18.275	20.8439	23.2099	7.75983	11.0037	8.94758	9.97642	11.9339	7.49385	11.2129	9.28058	7.00727	8.31511	1.95975	7.26781e-43
ENSG00000046647	GEMIN8	protein_coding	4.07396	3.95204	6.77251	2.56936	3.45467	5.47261	9.06598	63.4254	50.6761	104.079	41.8662	81.1757	76.8568	81.9822	55.0264	81.6764	82.0253	-3.03531	8.25417e-43
ENSG00000133858	ZFC3H1	protein_coding	14.3936	14.9371	16.4628	21.5476	14.7571	16.4425	19.9693	9.28476	7.03058	8.3263	10.202	8.75411	6.33637	7.33916	6.9025	8.90978	7.74763	1.89561	8.43774e-43
ENSG00000175193	PARL	protein_coding	942.704	785.54	985.828	880.76	726.706	1111.16	990.242	515.605	515.387	568.11	460.439	437.492	718.469	618.335	509.99	550.243	523.982	1.56945	9.8089e-43
ENSG00000197928	ZNF677	protein_coding	37.9356	43.3218	60.1484	48.3272	41.7755	52.9622	58.6092	36.5838	29.3284	27.1652	35.0668	33.3599	34.7001	33.4194	37.2234	29.9403	32.9159	1.37619	1.05811e-42
ENSG00000107643	MAPK8	protein_coding	7.83383	9.92615	9.21406	5.27687	8.10768	6.62369	8.91743	47.2777	40.6085	35.424	45.2387	37.8458	41.5128	47.7294	47.1845	40.5316	40.1286	-1.60615	1.19377e-42
ENSG00000164638	SLC29A4	protein_coding	0.477363	0.628021	1.69946	1.18662	1.60346	0.631858	0.382201	15.0269	16.518	15.3764	16.4654	17.5787	21.044	12.8366	19.1852	14.8611	15.0619	-3.33063	1.27495e-42
ENSG00000175348	TMEM9B	protein_coding	165.789	132.171	149.184	130.389	129.176	147.288	140.024	109.909	120.838	93.2926	93.5912	93.0887	109.133	98.5236	103.492	95.6008	108.007	1.28368	1.48868e-42
ENSG00000103160	HSDL1	protein_coding	11.4106	9.68065	22.4559	8.42999	10.5346	14.2278	12.7981	102.73	89.4345	90.0299	63.0213	82.4661	115.631	80.662	67.0031	92.0083	100.706	-2.01262	1.78928e-42
ENSG00000023608	SNAPC1	protein_coding	103.256	109.602	89.7236	119.495	104.118	126.893	107.742	63.3769	71.8036	61.505	78.1113	74.4057	55.7401	62.7799	74.0341	63.9142	68.3373	1.51406	1.81405e-42
ENSG00000178952	TUFM	protein_coding	5.47012	5.72544	4.87262	3.52111	2.77393	11.8389	2.27336	74.6504	88.1682	84.2212	71.3777	86.2329	107.696	58.0853	75.1842	85.0407	87.2709	-3.18203	1.87455e-42
ENSG00000284024	HSPA14	protein_coding	2.07314	2.57087	2.47444	2.01021	2.49113	1.97244	0.92584	14.9139	15.0345	14.944	15.7521	15.0613	18.1015	18.0566	15.999	18.5343	15.9133	-2.16484	1.90702e-42
ENSG00000062598	ELMO2	protein_coding	18.4678	21.4017	28.5593	14.7851	20.2386	29.0137	20.4833	120.105	96.2279	119.077	86.228	94.8655	135.958	96.5775	91.8256	117.341	118.06	-1.51202	2.14722e-42
ENSG00000140854	KATNB1	protein_coding	4.70408	9.76956	15.219	4.05883	10.0779	6.16027	8.02108	65.0369	63.998	103.342	65.6351	89.8197	109.09	74.5904	74.7049	97.6076	95.6661	-2.57125	2.25505e-42
ENSG00000144747	TMF1	protein_coding	24.7696	18.8417	24.9667	19.3304	25.4646	34.675	28.6064	17.1903	15.3588	15.2051	13.3112	15.1932	16.0928	13.7907	16.0876	14.4108	15.663	1.53453	2.27217e-42
ENSG00000176142	TMEM39A	protein_coding	6.4869	3.57665	5.88042	6.95697	6.53354	3.95684	6.11662	62.9255	43.8974	48.0693	36.0663	47.0507	53.9183	47.2446	41.2762	49.3259	60.6982	-2.28741	2.28217e-42
ENSG00000011143	MKS1	protein_coding	2.91136	4.92199	7.57952	1.52725	8.5321	5.80887	6.22016	80.1753	63.8098	73.5393	51.7843	69.538	84.4704	73.8337	56.2804	87.8041	76.2963	-2.97198	2.30249e-42
ENSG00000111605	CPSF6	protein_coding	1.94349	2.19589	2.85187	1.25723	2.44682	2.95739	1.45209	19.1341	12.4951	15.3343	11.9561	13.5895	18.0793	16.4694	15.7569	17.4117	17.2966	-2.08602	2.40107e-42
ENSG00000130414	NDUFA10	protein_coding	6.87331	5.69018	10.7782	4.3264	5.02453	9.40281	4.44837	47.757	38.5632	43.5435	37.7488	37.3052	41.1926	44.178	44.2986	42.2655	42.914	-1.88543	2.46848e-42
ENSG00000181754	AMIGO1	protein_coding	2.52521	1.50847	2.89389	0.930231	2.68423	1.05979	1.79626	31.4368	18.411	46.8831	24.0625	49.2734	42.0453	20.7756	25.3643	33.3355	45.3347	-3.33083	2.59106e-42
ENSG00000145241	CENPC	protein_coding	27.7396	34.5382	29.2256	26.914	37.4271	37.7801	28.9894	24.2796	23.0322	21.8117	22.6569	23.0767	18.9717	18.0147	25.0056	20.2765	21.0928	1.35332	2.59946e-42
ENSG00000179958	DCTPP1	protein_coding	52.9573	38.5826	74.2876	35.0983	66.0954	56.145	35.2198	242.704	272.339	251.294	275.634	290.049	290.041	247.021	278.86	277.873	268.173	-1.60727	2.69807e-42
ENSG00000159200	RCAN1	protein_coding	18.5939	37.1415	26.2255	21.5758	23.1521	27.0595	23.4156	8.69507	11.8872	10.5448	12.154	13.8726	7.11051	13.2606	11.6799	9.17772	10.5112	2.0216	3.1368e-42
ENSG00000123975	CKS2	protein_coding	340.8	237.161	204.041	187.227	318.989	232.848	223.729	1503.08	1510.77	1334.24	1544.98	1554.03	1459.29	1329.24	1533.04	1338.69	1614.11	-1.73757	3.21533e-42
ENSG00000156504	FAM122B	protein_coding	20.0551	23.0472	18.6091	20.7079	17.9971	28.0508	16.244	9.32881	9.36489	8.69524	11.6021	10.3877	5.50782	7.21719	9.23463	8.43758	9.5304	2.0274	3.3716e-42
ENSG00000132434	LANCL2	protein_coding	2.28911	2.50528	3.28292	1.95452	1.96013	1.81001	2.63484	11.2934	13.4611	16.8388	13.7889	12.9724	13.6538	14.2216	15.293	17.0073	16.0898	-1.82105	3.6814e-42
ENSG00000164587	RPS14	protein_coding	147.791	178.719	145.163	158.246	147.165	180.741	173.178	94.363	86.3804	71.2444	119.175	87.3903	81.819	102.858	103.446	68.4686	89.3261	1.65371	3.83678e-42
ENSG00000004142	POLDIP2	protein_coding	14.2957	6.74871	24.3539	8.37249	12.5897	22.5352	12.2147	114.359	134.465	125.199	135.708	140.05	135.466	100.811	152.373	135.498	130.909	-2.40506	4.21719e-42
ENSG00000119778	ATAD2B	protein_coding	10.9151	18.2128	17.8684	16.1937	14.0847	17.855	13.4025	10.3876	9.59278	9.19536	10.5268	10.8641	7.12111	8.49415	8.68017	7.81328	7.93932	1.5803	4.49932e-42
ENSG00000076248	UNG	protein_coding	401.17	382.341	666.853	481.953	410.029	534.538	471.398	352.55	327.343	394.823	299.951	349.175	375.737	386.797	367.106	336.01	348.161	1.23271	4.62712e-42
ENSG00000165934	CPSF2	protein_coding	52.7344	67.7221	68.321	58.8268	55.0029	69.8012	73.0938	42.7772	45.4377	34.0248	48.025	48.8134	35.3453	45.1488	50.0422	39.0796	43.2925	1.36742	5.75482e-42
ENSG00000021776	AQR	protein_coding	26.0893	24.7517	32.5148	25.5705	25.3524	36.6854	32.5588	25.2706	20.976	20.4612	22.3305	20.1615	20.0691	22.8869	21.5455	20.6615	19.6992	1.24452	6.63616e-42
ENSG00000152454	ZNF256	protein_coding	3.61984	1.03348	5.75314	2.21728	4.22188	2.14668	3.81346	49.6842	41.8113	47.5624	34.3747	39.3965	57.6198	50.6654	51.2231	54.4843	59.3895	-3.1127	6.66068e-42
ENSG00000183309	ZNF623	protein_coding	1.1956	1.35653	2.63831	2.67692	1.84857	1.09393	2.15924	21.3543	15.3006	27.6975	16.2812	18.6288	24.9057	23.141	17.6308	22.8175	23.6342	-2.69511	7.25586e-42
ENSG00000162757	C1orf74	protein_coding	7.10663	4.47998	6.84534	7.33688	6.72319	9.58365	8.5349	53.3298	40.0979	53.445	42.1837	47.5899	53.3792	53.0329	39.6789	44.0134	46.4549	-1.89365	7.28557e-42
ENSG00000103121	CMC2	protein_coding	37.452	44.8112	42.6779	38.6704	43.0218	41.1274	43.1867	33.0407	32.6056	25.5202	35.5371	30.691	29.3437	27.9603	32.4988	24.0149	26.305	1.29445	7.31467e-42
ENSG00000110958	PTGES3	protein_coding	780.951	783.784	1062.9	806.558	834.397	958.345	811.237	690.439	732.003	808.162	604.925	632.7	647.465	824.332	620.302	704.569	643.713	1.12114	8.02542e-42
ENSG00000083642	PDS5B	protein_coding	15.053	14.1486	10.6595	16.6652	14.0959	11.82	15.0604	6.37212	6.80635	6.99215	7.86746	6.9921	6.22573	8.05602	6.66413	6.68396	6.5829	1.84489	8.15894e-42
ENSG00000116030	SUMO1	protein_coding	457.215	418.392	295.625	388.539	391.226	386.308	411.665	231.131	230.349	231.781	224.343	195.054	220.401	265.308	226.509	228.381	216.594	1.61838	8.39388e-42
ENSG00000183137	CEP57L1	protein_coding	18.5793	21.8089	24.0278	17.0491	15.4767	23.5707	21.5904	13.3981	13.2164	12.024	9.39633	12.6787	12.0054	15.0697	11.2089	9.93682	12.4051	1.54284	8.57427e-42
ENSG00000107872	FBXL15	protein_coding	4.10798	5.71763	6.0838	3.55996	3.04757	6.66898	3.74166	30.1979	37.418	35.2698	38.7008	40.1068	49.1531	24.5156	31.7524	35.1958	38.8368	-2.14612	8.59644e-42
ENSG00000120438	TCP1	protein_coding	33.8351	41.3858	39.5296	31.6818	42.729	32.2607	44.5501	179.942	172.206	169.178	151.916	143.149	163.311	172.905	181.806	174.449	167.099	-1.33126	8.66844e-42
ENSG00000131626	PPFIA1	protein_coding	61.5276	75.6432	88.9365	61.6709	62.8727	68.2888	64.7187	40.7777	47.407	52.4524	58.1684	60.3904	32.8165	47.6226	44.3465	44.3852	46.338	1.34595	8.67802e-42
ENSG00000163510	CWC22	protein_coding	71.9465	88.9639	78.3211	62.6462	86.7187	99.0161	96.6591	59.3074	62.4325	52.5005	63.5802	53.9423	52.2554	60.1702	50.8031	47.0288	50.7712	1.40146	8.86626e-42
ENSG00000130517	PGPEP1	protein_coding	4.06359	6.1814	9.47945	3.24364	5.63889	6.26206	3.84507	36.2594	35.2071	34.5981	29.5368	37.2351	37.7316	26.8462	31.4738	30.4042	34.8917	-1.82443	9.30052e-42
ENSG00000128609	NDUFA5	protein_coding	1.3315	0.948371	1.47155	0.515109	1.25395	1.6582	0.627532	15.4451	11.1501	8.67835	11.8595	12.0537	13.8544	9.82622	11.1365	9.26239	13.9931	-2.60973	9.70679e-42
ENSG00000066379	ZNRD1	protein_coding	129.663	158.489	183.265	153.62	149.455	139.603	159.773	63.1155	57.4516	31.1222	66.915	34.0478	35.4133	48.2704	64.7879	30.6826	31.8331	2.52766	1.02246e-41
ENSG00000130741	EIF2S3	protein_coding	33.7687	33.702	29.2901	21.6111	38.3229	34.5954	36.3197	19.7485	19.3761	17.479	17.8268	15.7703	18.5698	17.0152	20.175	18.1744	22.7106	1.61062	1.09599e-41
ENSG00000135837	CEP350	protein_coding	14.4562	21.4159	18.1306	16.0106	19.6672	15.1656	21.8032	11.3026	10.611	9.72995	11.2648	14.3756	9.13853	8.68418	9.14366	10.5372	9.92425	1.60708	1.14681e-41
ENSG00000157303	SUSD3	protein_coding	405.2	462.434	740.47	481.91	547.724	603.607	463.763	243.173	325.251	429.983	338.996	369.297	342.28	349.284	411.228	335.082	352.656	1.39145	1.23872e-41
ENSG00000165678	GHITM	protein_coding	43.5541	22.9334	15.7222	10.7855	19.9547	36.8456	19.1878	358.416	387.208	305.513	295.378	265.595	425.587	255.512	376.037	322.545	319.573	-2.96234	1.27124e-41
ENSG00000177954	RPS27	protein_coding	438.76	583.314	451.136	428.206	447.803	591.753	427.206	313.176	343.326	277.555	376.428	341.637	251.595	307.099	335.305	276.597	271.866	1.44635	1.30326e-41
ENSG00000111229	ARPC3	protein_coding	6.74473	7.68586	5.84708	6.7237	7.44221	16.1602	2.08531	102.48	104.246	121.695	110.07	114.334	97.5828	104.388	108.518	100.024	119.398	-3.04688	1.38622e-41
ENSG00000056050	HPF1	protein_coding	2039.54	1994.34	2097.8	2152.14	2085.11	2019.69	2148.88	1534.79	1934.47	1446.7	1548.67	1628.63	1348.49	1218.38	1450.4	1586.92	1595.28	1.26154	1.39468e-41
ENSG00000162929	KIAA1841	protein_coding	14.5501	12.9142	11.41	18.6057	12.7213	15.5167	19.7747	5.28394	7.29528	6.21958	5.52555	4.88862	5.67508	4.40699	5.23109	3.9986	6.68566	2.28687	1.39956e-41
ENSG00000179526	SHARPIN	protein_coding	0.31896	1.22937	2.48859	0.639406	2.4157	1.44702	1.17607	19.6491	22.8691	26.9262	23.8526	26.0866	25.2711	19.1893	22.5845	21.7907	20.795	-3.28239	1.40272e-41
ENSG00000035928	RFC1	protein_coding	44.7697	51.6502	53.5045	47.1914	54.5228	49.9579	58.0552	34.8128	40.5832	36.2746	45.9228	47.8508	34.4351	31.7927	38.73	38.4919	42.5759	1.20892	1.4416e-41
ENSG00000139746	RBM26	protein_coding	26.5721	33.1475	31.6391	26.2055	27.8026	24.386	34.5529	15.2032	16.7967	14.0499	19.3389	20.1276	12.1947	9.74576	13.0371	12.5552	14.6475	1.80215	1.49097e-41
ENSG00000136243	NUP42	protein_coding	40.513	54.297	36.9556	47.354	48.2406	46.1307	37.3081	24.5052	27.1009	29.2959	23.579	22.6558	23.251	29.2466	23.3297	24.7613	28.3733	1.6156	1.50878e-41
ENSG00000161203	AP2M1	protein_coding	15.4212	13.4043	19.8206	8.13781	12.8956	16.4117	10.9127	108.807	102.876	73.7282	79.6381	83.911	106.953	59.0034	87.9035	88.663	105.629	-1.90785	1.59858e-41
ENSG00000135486	HNRNPA1	protein_coding	171.023	176.945	227.297	171.465	184.479	211.002	214.507	145.174	130.238	158.133	135.37	131.807	162.129	186.438	145.718	147.119	144.093	1.18582	1.6259e-41
ENSG00000013573	DDX11	protein_coding	5.54327	6.65158	7.00517	3.73514	5.72318	5.73316	5.95154	22.5666	42.6433	45.4267	44.7438	51.1949	41.0843	26.6258	35.4694	45.2109	37.8367	-1.96479	1.74735e-41
ENSG00000154957	ZNF18	protein_coding	3.27992	4.71196	5.21289	5.64116	6.25979	1.15379	4.12287	60.7799	54.8175	78.6422	47.4016	59.8927	70.487	64.8777	63.2426	61.4616	69.0981	-3.03606	1.76788e-41
ENSG00000187109	NAP1L1	protein_coding	42.4006	51.0898	67.3257	43.3425	50.51	45.0689	46.4272	29.4882	35.6855	35.9571	38.4356	36.7224	24.2842	40.4369	30.7901	36.8538	37.441	1.31393	1.79382e-41
ENSG00000100997	ABHD12	protein_coding	2.45253	0.942097	2.978	1.8623	0.921655	3.5435	2.00955	23.4269	27.5249	26.2524	30.0522	31.4976	33.7754	18.7957	29.0179	24.6234	29.0079	-2.90879	1.81339e-41
ENSG00000117984	CTSD	protein_coding	0.720742	1.62974	3.12409	1.58933	3.33266	1.15404	1.13894	29.0113	28.8135	39.8475	28.5469	45.0349	31.8384	17.3445	26.2325	32.9713	39.6853	-3.34996	1.81339e-41
ENSG00000133983	COX16	protein_coding	24.7153	32.8391	25.4234	25.353	28.6096	26.1353	29.5739	120.225	137.367	112.648	147.372	134.068	112.982	138.095	131.815	111.652	129.35	-1.39609	1.91861e-41
ENSG00000161204	ABCF3	protein_coding	1.3638	1.13891	1.92123	3.35337	1.97067	2.34293	1.34695	24.9076	18.4911	28.6673	19.1908	24.8292	35.7238	21.9971	23.5954	31.6855	27.0156	-2.90763	1.92495e-41
ENSG00000165501	LRR1	protein_coding	34.2302	39.9529	28.8922	32.7108	31.1952	36.3328	25.416	180.138	162.965	157.173	175.213	170.115	185.243	125.768	188.795	162.496	208.226	-1.57168	2.00188e-41
ENSG00000156052	GNAQ	protein_coding	26.4027	41.8098	32.9834	31.1541	30.8736	29.5428	34.1693	21.9489	20.6617	15.7452	21.4176	16.6892	13.3401	17.1061	17.7241	16.1598	18.5944	1.66667	2.0356e-41
ENSG00000084676	NCOA1	protein_coding	31.5022	33.2107	38.5818	34.2681	29.5786	35.0678	42.6654	18.555	20.5873	26.6493	26.0027	28.6843	20.8984	17.4966	22.2039	20.6262	25.1884	1.44426	2.28582e-41
ENSG00000125445	MRPS7	protein_coding	12.1397	11.449	10.0229	9.86141	11.9115	15.6998	9.66205	55.2034	67.2886	67.706	63.431	55.172	85.2461	62.0117	61.462	66.2989	59.6332	-1.66875	2.40693e-41
ENSG00000023318	ERP44	protein_coding	111.189	114.021	101.579	108.395	103.153	101.888	115.507	71.2475	80.8429	75.1172	58.1111	63.9443	65.227	78.8824	65.0963	78.8935	78.8941	1.41241	2.6591e-41
ENSG00000116209	TMEM59	protein_coding	87.0541	102.539	89.5776	87.3542	87.1087	95.2566	79.4322	75.119	72.9862	68.5942	62.0365	57.037	62.6891	73.4881	70.2997	68.4452	67.5456	1.21547	2.76646e-41
ENSG00000175449	RFESD	protein_coding	49.0347	43.054	34.4579	50.7088	48.208	45.9545	49.048	26.2715	22.3032	26.3735	29.8065	26.0456	28.8079	27.6052	24.3274	25.2817	26.7424	1.62997	2.83012e-41
ENSG00000132612	VPS4A	protein_coding	3.08869	5.00302	5.46821	1.58713	3.59488	3.77698	5.91056	37.4521	29.1694	34.3152	32.542	38.4716	38.1834	27.6207	32.9696	38.5732	36.1907	-2.29994	2.86782e-41
ENSG00000064545	TMEM161A	protein_coding	0.777823	0.417109	1.25088	0	0.754908	2.56307	1.5676	47.6004	44.0863	95.0646	35.7191	69.3257	58.8816	49.3536	38.2264	58.5304	63.1325	-4.97315	3.35719e-41
ENSG00000135999	EPC2	protein_coding	14.9954	13.1771	12.5035	8.89198	18.7382	16.6382	17.0838	3.64275	3.31607	5.26738	7.66589	4.66571	3.47965	3.96337	4.35207	5.52019	4.35953	2.47171	3.46865e-41
ENSG00000102900	NUP93	protein_coding	14.7439	15.8615	17.3996	11.3486	17.4644	20.1362	15.0176	77.1283	65.9819	66.803	60.0488	57.5927	85.475	65.2088	71.439	71.4785	72.5194	-1.31882	3.64521e-41
ENSG00000168275	COA6	protein_coding	12.1879	12.4768	22.7094	8.35591	14.1472	12.0212	8.93648	79.6257	83.3688	103.326	79.7246	106.741	80.215	65.6736	66.0394	73.7304	87.2961	-1.88767	3.66757e-41
ENSG00000111057	KRT18	protein_coding	2.16927	1.18913	2.84174	0.507342	1.92156	2.16122	0.952209	41	35.7717	40.222	24.3047	62.3099	36.198	39.3739	19.0435	22.1332	56.478	-3.70943	4.41285e-41
ENSG00000144021	CIAO1	protein_coding	2.29822	2.64561	3.34715	1.91197	1.78335	6.99176	2.15483	35.8765	32.449	33.375	29.6388	35.3415	40.074	30.2776	33.6062	33.6187	34.3583	-2.71017	4.44707e-41
ENSG00000007923	DNAJC11	protein_coding	4.51866	5.65399	8.78074	6.21396	9.81525	5.2429	8.76182	40.3287	40.6571	62.0127	50.1499	49.0531	60.738	56.6723	44.873	56.466	52.3057	-2.06897	4.56377e-41
ENSG00000062650	WAPL	protein_coding	91.9544	128.29	122.914	101.971	100.168	114.004	141.456	58.7501	69.4524	76.0134	87.0058	81.7334	52.9495	76.3062	75.452	62.2602	64.6955	1.51019	4.70726e-41
ENSG00000171735	CAMTA1	protein_coding	16.5378	16.3299	16.9529	17.7331	13.5537	15.2374	16.7142	9.20798	11.1608	9.87194	13.0348	10.0568	9.05845	9.7155	10.4392	8.60028	9.02628	1.50958	5.2289e-41
ENSG00000120158	RCL1	protein_coding	0.911251	1.73546	3.06695	1.12829	2.33612	1.88822	0.479996	34.2315	36.4081	26.008	17.7779	19.7666	31.3407	32.6463	25.7609	27.8244	38.7879	-3.38147	5.72825e-41
ENSG00000051009	FAM160A2	protein_coding	4.47488	3.08229	5.03702	3.96867	1.99232	9.70351	3.99846	56.5527	40.7227	52.5728	53.9439	52.3771	54.2478	64.6336	52.6946	60.1952	52.2059	-2.76042	5.85419e-41
ENSG00000157404	KIT	protein_coding	130.645	124.705	158.848	95.5428	153.734	146.803	127.21	121.741	111.58	114.566	103.095	95.2852	109.137	114.94	96.4703	94.2637	101.971	1.13108	5.96175e-41
ENSG00000165632	TAF3	protein_coding	60.4295	64.3095	94.3426	57.7414	67.4769	92.7134	89.798	57.1426	56.5731	61.1777	59.8384	54.818	50.8756	60.6762	55.3925	58.5703	58.5336	1.18713	6.08085e-41
ENSG00000169019	COMMD8	protein_coding	64.0629	106.584	87.9834	50.1677	87.6875	77.8839	76.1335	511.611	410.131	390.208	546.673	425.489	363.395	366.078	557.073	412.259	472.281	-1.70441	6.21866e-41
ENSG00000102580	DNAJC3	protein_coding	376.484	344.092	323.366	331.302	319.93	320.177	430.623	266.377	262.529	219.348	209.524	231.916	204.048	188.277	200.149	217.637	249.366	1.46046	6.65811e-41
ENSG00000105197	TIMM50	protein_coding	2.54562	1.61743	3.28126	1.67011	0.901974	2.14093	2.55176	16.7393	19.349	18.5627	17.0233	19.0628	18.4201	14.612	16.0351	19.0755	19.9178	-2.29062	6.82277e-41
ENSG00000170949	ZNF160	protein_coding	15.2012	18.5184	23.4327	17.262	26.0669	19.7196	24.0214	11.5718	11.3476	13.251	11.5413	9.26449	13.2045	12.5998	11.8291	13.0456	14.6261	1.55747	6.8252e-41
ENSG00000082213	C5orf22	protein_coding	75.792	73.8842	68.3033	92.305	86.2544	96.6169	103.191	41.2601	34.3158	30.6067	25.843	22.1367	36.5228	44.0295	31.0742	39.1846	37.7298	2.13427	7.23298e-41
ENSG00000198712	MT-CO2	protein_coding	37142.9	30081.9	16839.2	34892	27114	23794.5	28754.4	7416.6	6334.19	7572.26	12027.7	10647.5	7905.65	5538.14	11585.2	7940.53	10621.8	2.55035	7.44823e-41
ENSG00000162385	MAGOH	protein_coding	175.189	207.59	310.05	189.223	275.177	184.92	188.504	101.245	140.193	147.528	109.451	135.714	90.8773	117.963	122.587	140.348	108.671	1.64345	7.51637e-41
ENSG00000110497	AMBRA1	protein_coding	8.9802	15.5765	18.6372	9.65337	15.4483	12.0866	10.0547	67.8158	62.9735	70.516	54.7489	73.2487	78.0404	84.3404	61.8432	69.9499	66.1263	-1.63123	8.4746e-41
ENSG00000153922	CHD1	protein_coding	32.8505	31.6554	37.6763	25.9793	27.7432	36.9843	37.3516	19.4488	24.2356	17.7409	24.2747	25.8363	17.3137	14.4998	19.7694	16.8332	20.2857	1.5247	8.51185e-41
ENSG00000112110	MRPL18	protein_coding	861.178	703.441	763.085	666.814	688.359	727.467	657.29	538.636	644.064	574.675	453.873	606.96	580.176	522.364	541.272	509.626	556.627	1.20511	8.97501e-41
ENSG00000156273	BACH1	protein_coding	189.77	224.608	173.192	148.357	194.058	177.989	217.623	112.918	118.456	108.055	140.745	109.343	100.261	145.396	110.722	104.837	102.868	1.52889	1.11892e-40
ENSG00000135535	CD164	protein_coding	271.727	252.358	195.513	261.791	229.651	294.079	232.372	164.807	130.366	124.957	123.777	103.619	144.889	150.435	148.418	133.992	136.046	1.68828	1.12422e-40
ENSG00000124571	XPO5	protein_coding	3.04837	3.57692	2.72206	5.16677	3.42113	2.86296	2.79794	25.4872	24.5598	27.7643	25.8178	26.4846	36.0304	20.967	27.6151	29.6537	31.0786	-2.18901	1.29313e-40
ENSG00000101442	ACTR5	protein_coding	6.44751	8.19402	12.8405	3.75526	4.63076	4.37127	7.75617	62.4982	71.2948	64.0309	64.4623	71.7333	81.3164	45.1949	54.2673	57.0736	80.2013	-2.46805	1.33097e-40
ENSG00000214212	C19orf38	protein_coding	4.14663	3.01278	6.11522	4.44293	8.13155	2.74739	1.2804	48.9773	76.6634	88.4388	73.5967	95.7523	66.3083	60.7011	66.2441	71.445	67.9324	-3.26202	1.5175e-40
ENSG00000198478	SH3BGRL2	protein_coding	21.454	42.9619	35.9714	27.7377	30.4921	30.0289	32.7596	18.2242	19.6282	18.8245	15.9589	12.6856	15.7779	16.8275	14.5197	18.7935	16.2761	1.71811	1.52455e-40
ENSG00000135482	ZC3H10	protein_coding	0.358229	0.845482	0.368062	0.59844	0.846195	0.481533	1.16013	9.05493	8.3376	13.7907	8.32683	11.3821	12.8203	11.4874	7.63458	13.5431	12.0416	-3.19268	1.54667e-40
ENSG00000033800	PIAS1	protein_coding	94.0406	97.7147	108.343	90.41	98.7914	104.385	121.145	86.9448	68.7399	80.7578	65.9229	69.4013	80.5954	85.2052	82.0133	81.3941	76.5695	1.20261	1.61621e-40
ENSG00000123575	FAM199X	protein_coding	21.0594	31.3982	35.5122	23.8947	23.2673	27.7931	31.5845	17.9501	22.7087	18.9488	21.6282	20.1629	14.929	16.0188	17.9243	17.2733	19.1274	1.37492	1.77189e-40
ENSG00000140153	WDR20	protein_coding	82.083	86.2494	102.281	93.0954	82.697	103.233	99.2986	68.9769	62.6181	60.9868	45.3899	54.0526	79.0508	61.3098	60.1363	60.8906	65.9945	1.39109	1.94698e-40
ENSG00000105879	CBLL1	protein_coding	95.7861	70.7954	104.953	73.4638	105.968	115.113	80.2314	59.5432	44.3735	56.2606	59.1709	53.0903	60.4146	68.0136	65.0494	47.7831	63.5017	1.47911	2.15363e-40
ENSG00000163956	LRPAP1	protein_coding	0.713678	0.472934	0.922615	0.668279	0.668783	2.27543	0.939815	19.3233	15.2801	17.0557	10.1219	20.6327	23.1036	12.5774	10.0609	18.3028	21.2521	-3.34816	2.32175e-40
ENSG00000162755	KLHDC9	protein_coding	0.129021	0	0	0	0	0	0.475728	28.7965	31.4825	23.6608	21.0663	50.6339	40.8057	18.7291	15.6255	35.0851	30.8984	-7.58184	2.49804e-40
ENSG00000106628	POLD2	protein_coding	2.79272	3.95067	5.0677	3.8226	2.74514	3.97481	3.51154	27.1578	22.3237	25.645	30.4146	23.1084	34.6879	16.6228	29.4407	28.6009	33.961	-2.07768	2.51662e-40
ENSG00000181830	SLC35C1	protein_coding	2.48763	1.94926	5.20989	2.71561	2.25157	2.49768	2.10174	20.8767	17.3878	25.4342	21.9299	23.0217	22.9711	27.0139	15.2459	24.4153	23.0216	-2.22728	2.8158e-40
ENSG00000069329	VPS35	protein_coding	41.4169	44.4555	42.1146	53.3059	47.9392	55.6254	38.0597	35.1808	26.8117	25.9981	30.6695	30.0259	30.4519	28.2875	32.6975	30.558	32.2468	1.42603	3.14077e-40
ENSG00000138032	PPM1B	protein_coding	47.8502	34.4943	37.7272	52.4386	48.6058	43.3596	37.1492	23.1901	27.8964	24.3699	23.8654	24.6752	26.9282	23.879	25.0577	24.2672	25.3836	1.61826	3.55252e-40
ENSG00000149089	APIP	protein_coding	43.0902	43.0427	47.2995	45.9406	52.3147	54.4651	36.8358	18.0275	21.9534	16.8681	19.0998	15.1685	13.7284	30.3252	21.3423	15.1856	16.8593	2.09448	3.62764e-40
ENSG00000138363	ATIC	protein_coding	15.0521	19.3837	28.3317	12.5922	22.3191	10.0031	13.42	134.272	151.41	123.419	111.842	109.301	117.013	153.376	119.758	123.177	118.296	-2.08422	3.64157e-40
ENSG00000170954	ZNF415	protein_coding	15.587	24.1063	23.5812	25.7152	21.4361	26.0386	24.8939	9.8463	12.677	13.8253	13.4799	14.6207	13.5935	12.9917	11.361	13.8019	15.9165	1.62001	3.662e-40
ENSG00000168300	PCMTD1	protein_coding	58.0625	56.9522	49.722	51.1661	39.0575	50.1235	58.7898	32.6452	33.9134	37.0149	34.4232	34.3588	34.476	38.1444	36.0987	31.6433	36.2474	1.39721	3.6887e-40
ENSG00000111581	NUP107	protein_coding	60.5799	67.4162	66.7309	54.6407	71.8328	75.9361	76.6593	49.4303	49.1774	45.0719	36.7516	39.0992	48.3922	53.8557	42.7321	49.7656	43.0471	1.37135	3.96967e-40
ENSG00000221968	FADS3	protein_coding	6.20548	10.8174	24.6565	6.39664	10.0256	4.57286	5.72023	104.827	146.022	137.001	109.201	144.781	117.213	125.681	121.889	112.575	106.674	-2.90407	4.41634e-40
ENSG00000241127	YAE1	protein_coding	4.0309	4.98945	8.91769	3.17141	5.06797	7.12508	6.34694	47.083	34.1914	40.7106	43.6781	43.1211	29.659	54.1375	42.9378	46.1585	43.4782	-2.134	4.83464e-40
ENSG00000087338	GMCL1	protein_coding	74.8038	68.2589	70.262	54.5398	52.1737	72.1504	64.1097	43.5712	39.788	37.5737	51.6161	38.9159	36.5278	36.6421	47.7877	29.7455	40.7902	1.5045	4.92743e-40
ENSG00000169223	LMAN2	protein_coding	221.149	218.042	317.737	260.395	249.328	271.523	265.005	203.5	180.381	204.755	188.349	237.945	248.131	162.589	196.181	172.563	193.795	1.18301	5.22167e-40
ENSG00000260734	TLE7	protein_coding	24.6248	21.0162	36.7651	19.0993	29.2137	32.5444	19.7653	190.331	147.67	123.887	146.307	124.149	153.673	125.49	158.167	129.394	183.65	-1.71608	5.85176e-40
ENSG00000197785	ATAD3A	protein_coding	1.16134	0.989023	2.22451	1.82922	0.740686	1.02717	0.873903	15.0256	15.3946	14.2807	11.7244	16.5269	12.4901	14.2574	11.1413	13.868	15.8071	-2.67249	6.2657e-40
ENSG00000258289	CHURC1	protein_coding	7.86399	10.6574	10.6088	7.22373	7.70443	13.6108	6.68394	43.549	41.6187	43.5732	51.0997	47.9796	41.0615	48.537	44.8915	40.2121	43.3934	-1.48455	6.27457e-40
ENSG00000257103	LSM14A	protein_coding	51.6699	52.915	59.5891	45.091	59.9167	51.0641	52.9811	43.6264	45.9941	48.2017	48.9186	43.3877	35.58	42.6384	40.941	48.1158	39.2818	1.09629	7.12204e-40
ENSG00000169221	TBC1D10B	protein_coding	5.55672	5.4644	11.1614	3.64355	3.7108	4.42729	3.71143	34.77	35.0068	50.498	46.6146	58.2313	60.1957	41.0779	39.8752	61.5224	54.3514	-2.39042	8.23925e-40
ENSG00000166847	DCTN5	protein_coding	4.24306	4.94556	5.2584	3.63035	4.58465	3.41797	3.36403	24.3568	19.2536	21.7153	17.9672	18.8302	28.484	24.2931	21.8856	20.7784	24.543	-1.59722	8.37246e-40
ENSG00000085365	SCAMP1	protein_coding	55.841	47.065	54.279	44.4801	46.6816	61.8024	48.6218	45.5169	41.9602	39.9583	36.6542	38.6665	29.9994	33.6816	38.1955	34.8786	39.369	1.24552	9.63693e-40
ENSG00000152520	PAN3	protein_coding	100.949	80.4345	49.4886	117.1	65.9358	128.326	113.654	24.7898	28.1437	22.8142	26.1598	18.8997	22.0536	39.9407	25.7223	26.7929	26.5885	2.67402	1.06556e-39
ENSG00000138346	DNA2	protein_coding	49.5651	37.6289	41.4841	38.9767	46.2442	43.9381	64.8906	21.9448	28.4362	19.6672	16.3812	19.3853	19.1178	22.6752	15.5915	20.5224	23.0652	1.97788	1.22067e-39
ENSG00000204138	PHACTR4	protein_coding	9.28064	6.21892	10.2891	8.72467	8.52715	8.72498	7.02925	4.14758	4.31869	2.56546	4.21697	4.34935	3.92317	4.24609	4.46988	3.33147	4.60072	1.87385	1.30905e-39
ENSG00000134262	AP4B1	protein_coding	6.11058	3.08176	8.18178	6.27698	5.36574	7.41407	5.47781	37.8992	35.4968	39.5784	30.5978	37.3465	42.9827	39.3011	35.6291	44.4358	41.2817	-1.88156	1.44924e-39
ENSG00000090487	SPG21	protein_coding	97.865	92.1978	132.279	121.911	104.324	129.356	98.6387	84.3518	91.1814	75.7834	75.7979	84.6797	76.7555	90.7281	87.5766	73.2919	76.8932	1.24721	1.51193e-39
ENSG00000107438	PDLIM1	protein_coding	243.54	293.024	385.051	257.941	211.582	320.28	245.596	182.618	165.543	214.637	174.588	180.477	188.064	244.751	186.45	207.971	210.274	1.30982	1.52912e-39
ENSG00000130193	THEM6	protein_coding	0	0.563647	3.08487	0.879473	0.816097	0.819539	1.11694	43.7704	34.2661	67.0454	34.4171	40.5386	62.0936	56.09	34.7653	80.7583	48.9925	-4.86937	1.54938e-39
ENSG00000014138	POLA2	protein_coding	0.318845	0.348197	0.207308	0.0199743	0.826127	0.170176	0.314906	10.2066	6.4213	12.6492	9.38002	16.917	14.9767	14.1168	11.0072	13.4808	15.7707	-4.49573	1.8155e-39
ENSG00000158711	ELK4	protein_coding	9.69582	10.3037	9.04182	8.41774	9.91783	12.6422	13.5743	1.88635	2.90798	2.5849	4.27811	2.28167	1.59582	3.83227	4.07558	2.00761	2.39495	2.72669	2.30932e-39
ENSG00000163104	SMARCAD1	protein_coding	29.9673	39.3457	31.124	35.7627	37.4967	34.9719	40.9395	17.3694	25.0746	20.7667	24.9089	18.0263	17.3472	20.8648	18.9435	21.708	24.2794	1.59058	2.36494e-39
ENSG00000142528	ZNF473	protein_coding	2.5576	2.24849	1.56181	0.822275	1.1627	1.23628	2.37243	25.1934	20.6038	25.8632	14.8967	17.3625	31.5024	21.2539	19.7077	23.9611	25.9999	-2.90784	2.48065e-39
ENSG00000102172	SMS	protein_coding	60.3534	78.8068	84.9543	67.6303	79.8722	113.649	69.5243	336.82	303.376	291.449	366.493	299.922	311.854	302.742	347.71	321.336	340.587	-1.22521	2.48174e-39
ENSG00000115170	ACVR1	protein_coding	23.0932	26.0665	28.9627	22.454	21.9898	31.1163	31.8455	6.45817	12.8314	10.6677	15.3463	12.9253	7.65585	12.169	10.9876	8.22464	10.9615	2.10077	2.76134e-39
ENSG00000005483	KMT2E	protein_coding	25.5062	28.7719	30.6423	25.2191	23.2358	34.6793	25.5076	20.4171	21.5175	14.7319	13.7285	15.6938	14.8882	12.6495	11.8345	13.894	16.774	1.6298	2.76801e-39
ENSG00000163527	STT3B	protein_coding	38.0795	56.2477	44.4253	46.144	45.4724	42.4227	63.8873	26.451	27.413	32.0083	29.4897	30.1116	21.6756	19.7057	22.6112	24.8222	28.7013	1.69599	2.91313e-39
ENSG00000143776	CDC42BPA	protein_coding	50.0911	57.8378	39.4208	44.55	42.3949	49.9053	62.2599	22.9773	29.3229	28.5813	32.8899	32.852	23.4977	28.7773	31.0908	26.9142	31.371	1.60633	3.03752e-39
ENSG00000163235	TGFA	protein_coding	5.59643	4.68518	6.20796	4.02615	4.36568	3.541	3.92259	37.4397	31.4091	52.2868	25.0147	33.2571	36.6924	40.94	23.4542	32.8288	41.2237	-2.1309	3.14341e-39
ENSG00000187210	GCNT1	protein_coding	5.74521	5.42424	6.95965	3.97932	6.28549	6.76011	6.16624	3.89945	3.91297	4.88614	4.19217	3.87009	4.15802	4.51915	3.82747	3.96856	4.13441	1.31215	3.18749e-39
ENSG00000081154	PCNP	protein_coding	66.3563	85.4679	59.8942	66.5839	79.405	60.4467	74.7809	47.2466	43.0208	41.2788	37.4184	29.1143	38.6516	39.6372	36.7526	39.1482	40.4578	1.66298	3.30987e-39
ENSG00000138604	GLCE	protein_coding	12.4347	15.0339	13.4638	10.6184	13.2711	18.9008	15.9207	8.63651	6.55631	9.60375	8.45392	7.92861	10.1531	8.16283	6.5202	8.42945	7.75661	1.59931	3.42041e-39
ENSG00000139350	NEDD1	protein_coding	220.201	310.754	242.399	231.828	282.905	265.866	240.963	200.628	182.661	149.6	161.741	157.193	162.729	207.719	161.158	192.698	177.56	1.35767	3.52521e-39
ENSG00000122729	ACO1	protein_coding	1.83584	1.61519	2.24084	2.11982	1.46749	3.51174	2.30537	19.8004	14.9829	15.9812	15.2124	18.8051	23.2535	12.2233	19.9513	18.7492	16.5148	-2.21949	3.92524e-39
ENSG00000107175	CREB3	protein_coding	5.63274	1.7438	9.72694	3.46914	2.6691	4.85362	2.5738	107.078	107.706	82.5715	48.3051	95.8444	100.953	74.783	43.7473	81.9091	87.2634	-3.47591	3.96626e-39
ENSG00000101546	RBFA	protein_coding	0.684324	0.244023	0.597283	0.237972	0.207833	0.238526	0.308969	4.37828	5.9193	5.10339	4.47153	5.40035	5.4738	4.73941	5.94217	5.61245	5.91386	-3.07669	4.02241e-39
ENSG00000167554	ZNF610	protein_coding	23.7678	19.961	23.8579	17.836	19.4138	26.5395	22.1728	13.3144	9.95173	11.7666	8.09821	7.68824	12.0956	8.27243	8.89754	12.4841	8.27677	1.92589	4.1955e-39
ENSG00000135945	REV1	protein_coding	79.7802	89.7061	87.3629	62.3867	76.3784	87.3876	84.4538	30.1262	46.7658	37.944	55.2019	47.6561	28.0445	51.1215	41.3844	36.236	31.3639	1.80314	4.21486e-39
ENSG00000148950	IMMP1L	protein_coding	36.7206	31.6027	31.1677	32.3871	28.4206	35.3112	35.6882	23.1917	18.7109	19.4018	23.8378	19.2659	20.0522	16.0387	22.1265	17.0316	24.1992	1.51973	4.26224e-39
ENSG00000070985	TRPM5	protein_coding	1.09222	1.1226	4.20825	1.3474	0.506076	0.50821	2.21277	72.659	106.717	100.708	48.8349	72.076	70.2794	163.302	50.9653	71.9172	61.2477	-4.95446	4.72587e-39
ENSG00000135407	AVIL	protein_coding	12.3601	12.0648	18.6643	10.1226	9.53337	1.20675	12.9617	0.948014	0.806146	1.12202	0.769104	0.6755	1.09676	1.36147	0.845137	0.630991	0.705419	4.41732	4.95316e-39
ENSG00000120137	PANK3	protein_coding	15.3441	21.7002	25.7426	20.399	19.2966	19.7328	19.3278	12.3534	15.5553	10.6809	13.6369	13.8942	9.0434	8.70276	11.0072	10.3132	13.5386	1.57459	5.01308e-39
ENSG00000186716	BCR	protein_coding	0.979523	1.09999	1.93944	0.618174	0.7327	0.87133	1.00325	5.8271	6.70597	8.42062	9.89177	10.1961	7.09786	7.82925	7.45058	9.44012	8.98085	-2.20367	5.09404e-39
ENSG00000196419	XRCC6	protein_coding	82.5437	111.582	83.6306	87.5392	96.4226	86.7068	103.099	421.091	359.159	416.535	342.182	413.556	436.35	429.738	353.511	402.286	403.17	-1.27595	6.27814e-39
ENSG00000171574	ZNF584	protein_coding	2.59869	0.931737	5.44871	3.54367	3.75807	5.45121	3.15153	63.7392	62.9059	83.1834	32.3011	54.2056	75.3998	48.1144	35.8986	74.0348	66.943	-3.28197	6.63174e-39
ENSG00000156017	CARNMT1	protein_coding	26.1577	30.0663	22.524	25.6901	21.6639	18.7453	24.9243	9.43489	12.7819	12.4419	13.9492	11.8883	8.18473	10.9155	12.5747	8.72164	10.4181	1.95117	6.85054e-39
ENSG00000171488	LRRC8C	protein_coding	13.9881	10.35	14.3416	11.706	9.36602	13.3556	10.0203	4.04151	4.65669	5.98177	5.04635	2.45997	3.36665	4.33526	4.65754	5.97132	5.29058	2.18262	6.93977e-39
ENSG00000158987	RAPGEF6	protein_coding	19.6419	29.8611	35.0885	30.4866	22.9887	26.4905	25.759	15.9891	13.5997	16.4927	21.1125	16.8929	15.6865	19.241	18.9584	14.9086	17.1475	1.48257	6.99193e-39
ENSG00000104320	NBN	protein_coding	35.4179	41.0902	46.6891	38.8789	40.7138	47.1963	51.8766	21.8585	25.1116	30.2734	33.7753	26.4712	20.1445	30.7697	30.2834	25.4246	26.225	1.4823	7.12218e-39
ENSG00000166797	CIAO2A	protein_coding	26.4139	21.3455	27.9209	15.5014	27.2945	31.445	17.896	128.265	150.325	116.084	105.716	121.516	127.843	124.422	134.147	108.123	126.642	-1.58075	8.50693e-39
ENSG00000188243	COMMD6	protein_coding	104.639	123.256	111.387	96.7819	130.078	96.0789	110.276	81.8777	90.3348	81.4878	91.1674	85.2825	72.483	92.8132	86.783	79.7311	83.5659	1.19759	8.58862e-39
ENSG00000156482	RPL30	protein_coding	180.645	244.193	327.89	225.641	284.288	213.506	206.755	157.26	169.491	169.758	177.927	173.537	117.178	184.578	159.855	154.899	145.548	1.37545	8.61528e-39
ENSG00000100568	VTI1B	protein_coding	5.6364	6.64338	4.95852	3.77921	5.11206	4.43545	6.44453	33.405	25.4119	30.6436	29.9127	25.5917	34.1156	27.2794	26.6009	30.0726	33.3038	-1.67002	9.13555e-39
ENSG00000106443	PHF14	protein_coding	22.4665	22.507	28.433	21.8381	22.0093	18.4184	17.1875	11.6244	13.462	13.4985	11.0201	19.7269	12.3089	10.9945	11.1829	13.6778	14.9254	1.53498	9.53746e-39
ENSG00000120725	SIL1	protein_coding	3.0411	4.24405	5.38559	5.28538	6.37623	4.08013	3.4389	32.935	33.4612	32.2471	32.8135	40.6533	43.5604	22.0682	28.8906	30.4972	38.8648	-2.06999	1.03951e-38
ENSG00000101132	PFDN4	protein_coding	108.348	102.202	95.1422	104.9	92.9759	91.6692	90.7381	65.2922	77.2847	66.8579	73.0027	64.8006	65.5475	68.9993	60.943	64.554	56.5434	1.38362	1.0471e-38
ENSG00000105618	PRPF31	protein_coding	15.608	19.9674	25.91	15.4364	13.5022	11.3436	13.2943	102.663	84.8066	136.295	91.4471	97.957	135.099	137.121	96.6622	125.893	114.792	-1.97691	1.07583e-38
ENSG00000169914	OTUD3	protein_coding	165.092	149.641	166.2	138.936	138.04	147.912	164.55	58.4452	75.1369	51.9549	82.9088	77.8972	41.0679	87.0894	80.9416	47.5377	50.5584	2.03693	1.20041e-38
ENSG00000167210	LOXHD1	protein_coding	3.54083	3.34224	5.52665	2.71614	2.56041	2.45551	5.04977	35.6438	25.5553	28.3783	29.6966	23.1621	22.5895	30.5679	28.9402	24.9099	23.5405	-2.12918	1.24409e-38
ENSG00000198695	MT-ND6	protein_coding	2871.6	2860.02	1869.58	2756.48	2842.82	1812.06	2300.68	365.101	251.781	368.994	598.778	451.654	538.03	997.851	777.091	567.932	629.749	2.98727	1.28798e-38
ENSG00000113810	SMC4	protein_coding	103.279	110.231	96.3322	116.298	101.779	128.265	136.108	44.3267	46.1932	50.1799	77.5483	55.5481	42.4048	45.9123	75.0366	47.0451	45.7083	1.91767	1.31201e-38
ENSG00000101412	E2F1	protein_coding	4.08359	5.51145	12.0626	3.67966	6.92765	4.27099	3.69365	41.5614	50.3528	56.6075	51.9854	82.0744	50.2086	70.2561	50.9595	62.1068	49.7909	-2.53661	1.42792e-38
ENSG00000154359	LONRF1	protein_coding	40.6983	44.5271	39.9658	37.2086	34.1296	33.9416	53.9523	23.921	24.3232	22.6218	24.941	21.2026	17.1461	25.4046	20.5243	19.4745	18.6933	1.7154	1.51356e-38
ENSG00000085449	WDFY1	protein_coding	279.692	429.274	357.709	275.396	328.742	295.902	324.168	288.127	230.77	197.4	226.463	190.949	226.952	181.101	227.235	208.958	213.528	1.38437	1.51811e-38
ENSG00000168393	DTYMK	protein_coding	4.25517	0.808153	1.87116	1.9471	1.47493	3.35728	2.04648	31.1481	45.6385	34.2409	32.5676	40.5075	37.6921	28.4676	32.0677	35.068	38.8127	-3.15497	1.53926e-38
ENSG00000198901	PRC1	protein_coding	130.506	117.576	142.582	131.736	122.622	132.146	131.73	94.0597	56.7046	48.8609	61.2747	49.8011	76.9751	63.8746	77.0606	72.8514	55.1934	1.79222	1.55517e-38
ENSG00000106484	MEST	protein_coding	214.142	169.524	204.125	224.463	196.328	240.215	206.813	162.459	122.743	141.54	120.043	136.857	170.447	131.941	136.473	130.832	167.679	1.37013	1.58343e-38
ENSG00000148219	ASTN2	protein_coding	1.6463	2.49	3.75945	2.06603	4.23978	3.90047	5.5133	29.7006	30.6734	37.552	31.9957	36.0407	32.913	27.5121	29.2977	33.2235	22.8265	-2.41143	1.7594e-38
ENSG00000064102	INTS13	protein_coding	26.9143	41.7928	35.3863	39.0476	28.4935	42.5914	33.9713	22.8366	20.1753	17.133	21.4692	17.6487	15.4837	21.5298	16.4095	16.1318	17.1393	1.74202	1.7646e-38
ENSG00000005812	FBXL3	protein_coding	18.2056	24.1757	23.1822	24.1892	22.1689	22.4131	26.2663	11.7741	10.9862	14.58	15.5821	15.9219	11.8661	17.1379	12.3189	13.8007	16.4789	1.52773	1.93587e-38
ENSG00000165355	FBXO33	protein_coding	55.2631	63.1937	57.4532	53.6022	36.8867	60.9275	53.1222	27.8275	32.9594	25.8796	38.1307	35.6194	23.2076	29.0955	32.5145	23.4933	28.8133	1.6835	2.22877e-38
ENSG00000080815	PSEN1	protein_coding	6.83798	6.81035	4.57729	6.64147	6.80614	4.07233	7.6973	58.371	41.1644	46.8315	43.5133	36.5643	57.1982	45.2824	47.5907	49.67	47.6392	-2.09647	2.31602e-38
ENSG00000186230	ZNF749	protein_coding	0.406791	0.516484	0.470201	0.167892	0.279793	0.434231	1.1596	17.3188	17.2128	7.83731	15.0177	9.19164	15.7241	10.6215	14.9346	9.32784	11.801	-3.91388	2.34864e-38
ENSG00000103994	ZNF106	protein_coding	18.1966	26.9954	32.478	28.7002	22.0919	32.8997	29.3811	15.2096	12.4136	14.1132	17.6663	17.5586	11.1057	13.5608	18.5979	11.3793	14.1421	1.70786	2.37319e-38
ENSG00000187522	HSPA14	protein_coding	33.8374	41.7981	49.159	22.9812	32.4798	36.4512	28.5459	189.494	158.555	169.198	151.609	137.132	138.366	156.621	180.905	148.815	165.177	-1.40086	2.37319e-38
ENSG00000088448	ANKRD10	protein_coding	203.8	170.23	187.421	197.938	194.224	193.355	177.53	110.241	77.5756	75.4644	107.729	70.678	71.3714	114.463	108.014	66.9401	66.5229	1.9365	2.45579e-38
ENSG00000172006	ZNF554	protein_coding	0.7655	2.4209	2.26878	0.708261	1.41877	0.649519	0.723733	17.2702	15.7725	20.9332	14.572	21.5885	19.8549	25.6816	17.4826	18.5631	18.7011	-3.12498	2.61517e-38
ENSG00000132383	RPA1	protein_coding	413.548	387.943	324.699	372.207	331.845	559.412	409.722	280.618	269.888	258.098	245.013	235.433	274.462	277.301	254.236	243.063	257.31	1.4395	2.7019e-38
ENSG00000023228	NDUFS1	protein_coding	1.50387	2.86657	2.66538	1.13281	2.92587	2.29608	2.86136	16.6856	15.5619	17.9974	13.4633	15.1362	21.3042	15.3123	15.4302	19.9134	19.7329	-2.08416	3.51077e-38
ENSG00000164253	WDR41	protein_coding	28.87	37.0354	25.8089	29.4979	35.5769	23.9506	32.7386	207.118	153.425	137.155	168.178	150.846	178.08	163.865	184.317	160.813	166.478	-1.63056	3.66593e-38
ENSG00000163659	TIPARP	protein_coding	251.251	279.742	328.572	254.223	292.8	279.525	290.041	108.675	156.454	165.596	196.562	180.372	112.73	187.826	193.037	121.108	133.579	1.66583	3.66593e-38
ENSG00000183723	CMTM4	protein_coding	55.937	99.2639	118.49	71.8928	78.2767	84.9689	85.1533	47.7226	50.5365	58.0743	61.5539	61.3307	32.9603	47.8538	50.1564	45.0102	47.1201	1.55048	3.71638e-38
ENSG00000159459	UBR1	protein_coding	21.5032	20.3897	28.3948	19.0552	18.4973	21.6533	21.6526	16.5672	20.1285	17.3042	19.4887	17.4299	13.4739	16.0796	13.8935	16.0643	16.9394	1.17082	3.75505e-38
ENSG00000106268	NUDT1	protein_coding	1.48439	1.79812	1.89961	0.21255	0.845285	2.09383	1.06114	18.9453	17.5079	21.0226	22.8573	23.0791	24.7559	16.5542	22.1487	15.6235	20.4641	-3.14047	3.76034e-38
ENSG00000154380	ENAH	protein_coding	23.7346	30.1183	28.8069	19.3838	23.5985	24.2176	27.6149	16.966	20.5612	18.9462	23.408	22.0512	16.5148	21.1087	19.1409	18.1695	21.5292	1.1607	3.85635e-38
ENSG00000173933	RBM4	protein_coding	20.2247	27.953	47.5917	23.9684	34.136	31.6555	27.4448	131.179	129.465	143.517	124.741	130.838	139.086	175.463	126.899	139.748	140.531	-1.40258	3.95387e-38
ENSG00000185813	PCYT2	protein_coding	0.128703	0	0.055787	0	0	0	0	3.50766	4.32355	4.04987	3.3861	6.26213	5.38989	3.63279	3.71119	4.00846	5.67013	-6.55449	3.96612e-38
ENSG00000163539	CLASP2	protein_coding	6.73159	9.15266	7.68818	10.0734	7.41132	10.1596	11.2176	3.7166	4.32957	4.53062	5.28423	3.9781	4.16984	4.6018	5.19675	4.62107	3.70974	1.83541	3.99465e-38
ENSG00000119979	DENND10	protein_coding	11.2881	11.8196	15.596	13.8424	13.1613	16.0597	10.2753	9.48873	6.93319	8.42643	8.39201	7.31702	7.62022	5.89444	9.08672	8.69467	8.51614	1.51561	4.01376e-38
ENSG00000189403	HMGB1	protein_coding	203.202	256.586	242.46	217.26	208.765	279.87	297.306	164.132	184.809	150.152	195.885	166.828	151.101	199.022	170.212	148.52	153.635	1.34157	4.03898e-38
ENSG00000125952	MAX	protein_coding	26.1391	22.4918	39.6426	30.0216	30.198	26.8233	26.5097	18.3942	18.2807	21.0245	20.4267	22.1385	21.4938	21.5321	19.204	25.038	20.5132	1.27527	4.06947e-38
ENSG00000141076	UTP4	protein_coding	16.5447	19.1839	17.3143	16.0271	18.3658	16.1167	14.7578	75.8951	73.3568	76.239	59.0168	60.3807	80.197	62.7151	68.2816	76.4681	78.4798	-1.25919	4.07023e-38
ENSG00000285480	AC021097.2	protein_coding	256.905	164.047	92.7974	122.507	194.877	141.21	212.074	1692.45	2566.91	1457.61	2390.57	1622.32	1660.04	2035.04	2126.56	1555.71	1474.56	-2.62201	4.08985e-38
ENSG00000125450	NUP85	protein_coding	23.3326	22.115	29.4889	20.3458	19.8052	17.1974	17.22	114.289	95.9043	105.667	89.0173	86.562	132.916	119.711	102.823	102.239	115.388	-1.51473	4.18032e-38
ENSG00000125482	TTF1	protein_coding	30.8543	38.7362	34.0682	41.3387	41.4919	42.2563	47.739	23.7322	26.6718	25.0364	25.5783	20.3718	22.1432	24.2259	25.4766	22.1452	24.9516	1.53663	4.47253e-38
ENSG00000204070	SYS1	protein_coding	3.77258	4.37171	4.36065	2.15019	2.06405	3.47432	2.31838	21.1862	21.932	23.1765	19.2021	19.9611	26.0266	17.2047	19.8607	21.032	21.8932	-1.9223	4.8107e-38
ENSG00000082438	COBLL1	protein_coding	17.2335	28.1892	26.7439	25.3018	23.9832	21.347	22.3743	14.2583	18.4042	14.7567	17.3196	18.1374	12.9425	14.344	16.8127	13.7578	14.0263	1.41967	4.86956e-38
ENSG00000072364	AFF4	protein_coding	23.5273	33.9273	41.8381	25.6426	25.4794	28.5477	34.4949	10.3166	15.7549	16.773	17.5779	17.9841	10.1785	16.499	19.513	14.0718	13.9681	1.79479	5.0464e-38
ENSG00000157827	FMNL2	protein_coding	22.8026	25.3972	20.992	18.6602	20.2018	16.7557	19.6126	9.49398	11.4866	12.5181	9.75315	14.7389	7.969	11.6734	7.89521	9.65435	11.527	1.77357	5.1396e-38
ENSG00000187699	C2orf88	protein_coding	2.4238	4.92539	6.4587	3.76471	7.0606	4.95734	4.54162	24.1806	36.6128	31.8524	31.7442	30.9162	35.6131	27.8612	33.6946	31.5267	33.5847	-1.91413	5.15477e-38
ENSG00000040487	SLC66A1	protein_coding	1.85894	1.18885	4.82267	0.248436	1.09778	0.396867	1.87134	46.8995	52.8028	64.1836	32.144	60.4574	60.169	59.0071	50.9295	55.6695	59.4114	-4.31	5.21221e-38
ENSG00000160588	MPZL3	protein_coding	17.3276	9.82107	12.7514	11.8393	10.5716	16.3851	15.0849	6.57707	5.5871	3.61951	5.01055	4.06634	3.81976	4.06191	4.89115	4.62739	5.82634	2.2962	5.40421e-38
ENSG00000148290	SURF1	protein_coding	2.90334	1.23256	2.77228	2.46726	0.335454	3.8403	2.99215	36.5611	41.1819	46.7258	43.0736	55.8429	41.8015	57.0902	43.7602	43.2043	41.2309	-3.44303	5.5452e-38
ENSG00000143797	MBOAT2	protein_coding	18.3782	27.3896	27.3208	20.5317	25.7624	24.0183	20.8267	15.6092	15.6137	20.1922	18.5105	20.9987	15.4854	18.0655	19.104	13.9336	19.2283	1.21365	6.43342e-38
ENSG00000152359	POC5	protein_coding	62.1886	87.6624	70.2301	75.1323	83.8224	75.6092	72.8743	60.7392	54.0859	56.5068	46.5442	50.0893	53.9653	53.6639	47.0115	61.4131	56.2928	1.29591	6.5493e-38
ENSG00000106615	RHEB	protein_coding	88.1259	75.5671	76.2338	55.75	76.4826	96.7188	63.5584	60.4934	57.5284	53.7269	52.4813	53.3223	52.0817	54.7082	59.2468	52.3361	60.008	1.25802	6.68031e-38
ENSG00000156313	RPGR	protein_coding	12.9281	15.0494	19.2589	12.0526	14.0105	15.2894	16.3491	12.7534	10.8722	13.5049	12.915	11.3474	14.0418	12.3097	11.4258	14.3635	13.3283	1.04038	7.01665e-38
ENSG00000106991	ENG	protein_coding	8.20555	13.8824	22.4567	11.1075	10.161	7.79586	14.2292	96.4762	80.9832	95.0643	110.282	127.269	92.0995	60.9079	96.053	93.1102	95.3414	-2.12637	7.25087e-38
ENSG00000119335	SET	protein_coding	361.614	409.827	276.564	373.438	337.045	420.819	414.615	181.28	204.905	127.413	243.363	169.084	153.911	184.86	217.3	147.305	165.123	1.86946	7.27466e-38
ENSG00000092439	TRPM7	protein_coding	8.29946	11.6624	9.97649	10.1245	8.09803	10.9545	11.746	4.98366	5.78804	6.84143	7.44281	6.6331	5.50698	6.45322	7.05259	5.59487	6.07476	1.51458	7.29309e-38
ENSG00000169189	NSMCE1	protein_coding	1.65919	3.28887	2.02056	1.27699	1.82666	2.71992	1.71672	20.45	11.6466	18.0046	16.4405	19.1959	16.9782	14.9482	16.7071	15.4391	21.1909	-2.24227	7.4594e-38
ENSG00000100138	SNU13	protein_coding	18.0065	6.35097	9.4208	7.56137	10.5575	23.4701	10.3435	129.358	119.567	137.499	134.818	134.112	123.522	138.38	123.253	121.164	123.428	-2.58303	7.78681e-38
ENSG00000153130	SCOC	protein_coding	55.4967	62.3132	62.2525	47.6567	71.0971	55.1755	57.0166	41.3711	46.5763	44.3071	32.7874	38.9829	35.7341	45.518	39.6959	46.499	47.6358	1.29435	8.46035e-38
ENSG00000175334	BANF1	protein_coding	73.7991	63.3497	78.9587	64.6038	83.4133	58.9047	76.8088	372.611	314.86	322.829	493.306	336.187	365.347	357.264	448.749	322.31	330.64	-1.54591	8.63413e-38
ENSG00000163933	RFT1	protein_coding	2.55169	0.853409	3.20694	0.548065	0.904126	3.8047	3.26422	43.0835	39.8035	60.3812	33.0663	52.6645	61.9803	45.0504	34.3887	52.8732	56.8132	-3.69531	8.97193e-38
ENSG00000124374	PAIP2B	protein_coding	38.3951	39.282	51.5053	46.6227	38.6973	36.6985	52.8617	27.5621	27.7638	22.9787	29.9254	28.4595	25.3568	18.908	31.4421	24.5604	24.9889	1.54564	9.03211e-38
ENSG00000162896	PIGR	protein_coding	3.12165	2.24333	2.78686	1.50087	1.83447	4.3346	2.6202	0	0	0	0	0	0	0	0	0	0	9.55494	9.3661e-38
ENSG00000100354	TNRC6B	protein_coding	91.2556	98.1452	117.82	95.0775	92.9444	93.3068	116.928	62.7776	69.6453	64.0021	88.4142	85.4863	52.5083	64.2054	75.4875	58.6726	60.0415	1.37726	9.72613e-38
ENSG00000166352	C11orf74	protein_coding	103.957	139.654	125.47	116.272	135.309	141.906	141.398	78.8588	86.3565	64.5922	76.2429	73.0602	59.4955	95.7728	84.2204	76.4358	62.2947	1.57604	9.90617e-38
ENSG00000181610	MRPS23	protein_coding	6.59244	6.57915	6.49415	6.08475	6.89664	8.63394	5.49741	26.9739	24.1174	28.0145	27.3582	29.4211	27.6978	30.9285	27.107	23.3941	28.1827	-1.22138	1.02211e-37
ENSG00000121621	KIF18A	protein_coding	86.148	81.5506	63.6871	72.1911	72.5376	68.7792	74.4007	54.2557	52.8459	42.5215	46.0308	42.1153	50.4275	47.9886	49.9606	46.3974	51.6292	1.43971	1.02367e-37
ENSG00000127419	TMEM175	protein_coding	1.59255	1.60538	2.301	1.44278	1.62773	1.76536	1.83906	10.2335	10.8513	18.6523	11.9154	14.3523	15.3711	14.5821	13.4233	20.759	13.7199	-2.24804	1.02587e-37
ENSG00000110442	COMMD9	protein_coding	0.892109	0.501713	1.43975	2.05832	0.733581	2.22799	0.868897	24.5605	17.8693	22.2797	15.3735	20.1298	27.0424	16.5501	15.6395	20.5187	21.5351	-3.20044	1.03355e-37
ENSG00000083093	PALB2	protein_coding	70.1465	77.0228	60.8715	65.9287	60.9729	63.7001	74.2926	49.4255	51.1605	48.6548	40.2822	48.1256	50.1007	45.9048	47.3901	52.0399	54.3482	1.29405	1.08512e-37
ENSG00000197808	ZNF461	protein_coding	10.8915	11.4092	12.2403	10.4047	11.0096	11.6261	9.51684	7.43014	7.01726	7.07172	4.65083	5.59012	7.99054	5.8432	5.7142	5.28844	6.71572	1.60797	1.14638e-37
ENSG00000138107	ACTR1A	protein_coding	3.95683	3.13592	2.92051	1.98303	5.27017	3.2823	1.40623	33.4273	30.6273	37.2284	25.5105	30.6424	39.8367	28.4809	25.813	35.347	41.7899	-2.57839	1.29223e-37
ENSG00000243943	ZNF512	protein_coding	6.78358	5.93551	6.09208	4.75199	4.31573	6.4336	4.33036	26.5153	28.5922	31.1607	27.0211	24.0231	34.1208	31.2379	26.5333	32.1595	29.659	-1.59061	1.30712e-37
ENSG00000114405	C3orf14	protein_coding	7.41391	13.7729	8.77225	6.87887	9.95747	6.22961	6.51752	67.1481	75.3501	53.8652	62.4625	53.4935	51.7742	51.355	60.379	51.3349	63.5727	-1.98772	1.38097e-37
ENSG00000187605	TET3	protein_coding	45.727	53.7834	73.5495	39.2444	49.3274	43.2421	48.2395	38.5086	36.7051	35.8082	40.509	44.4706	30.2592	35.3646	42.1931	30.0761	35.2314	1.24467	1.40183e-37
ENSG00000176624	MEX3C	protein_coding	18.2242	22.2941	21.4248	11.5018	17.3113	19.529	22.3293	9.56524	8.9672	8.10032	13.1215	8.65984	5.71042	8.98258	9.37485	8.49134	10.0102	1.85951	1.42986e-37
ENSG00000091039	OSBPL8	protein_coding	33.5239	44.2887	40.0464	29.5635	33.4038	34.871	48.6102	22.3954	21.9357	20.8327	28.7141	27.3857	15.8229	19.6751	22.2004	18.9714	24.1863	1.57932	1.44622e-37
ENSG00000105058	FAM32A	protein_coding	8.14425	3.32457	4.07263	8.10533	7.61335	21.3949	5.71992	170.498	136.54	140.4	148.981	141.037	201.135	111.349	161.595	151.035	182.472	-3.39929	1.49424e-37
ENSG00000083937	CHMP2B	protein_coding	81.7756	101.446	112.15	81.8589	96.432	89.9922	87.3133	77.8729	89.2328	75.2788	81.7236	66.565	65.1274	73.196	63.3828	58.4713	67.5762	1.17527	1.55401e-37
ENSG00000126768	TIMM17B	protein_coding	10.5674	18.6068	18.7726	12.2851	21.2689	14.9787	13.3683	76.2685	69.3718	72.0379	76.4599	77.3578	85.3781	67.7867	87.2517	70.6052	81.9682	-1.48679	1.61597e-37
ENSG00000073417	PDE8A	protein_coding	12.2132	18.4802	14.3253	9.65712	16.2241	15.7302	13.4068	9.81877	6.28344	7.46732	8.13443	8.53782	7.94396	6.08183	5.9339	6.57387	9.84343	1.70699	1.77231e-37
ENSG00000241837	ATP5PO	protein_coding	23.6617	25.0754	18.5301	17.2614	21.2079	29.3678	17.7368	114.656	104.317	97.209	104.748	113.12	97.12	108.487	104.206	90.5416	99.3703	-1.43247	1.90486e-37
ENSG00000069248	NUP133	protein_coding	165.844	182.441	173.22	187.629	185.171	193.256	218.043	165.796	133.45	137.972	130.6	125.975	147.4	121.748	133.572	154.283	150.646	1.232	1.94609e-37
ENSG00000137764	MAP2K5	protein_coding	0.970416	0.634715	1.4021	0.464232	0.93775	0.659193	0.836445	9.01979	6.42847	11.3129	5.90801	9.85553	11.6113	9.67581	9.18607	11.8767	10.4781	-2.71084	2.00484e-37
ENSG00000105656	ELL	protein_coding	1.01527	0.881191	1.27785	0.701041	0.815402	1.30051	1.06958	7.97542	6.6365	13.2217	7.88567	12.2775	14.0669	10.393	8.03817	14.0537	12.3792	-2.60532	2.07611e-37
ENSG00000157741	UBN2	protein_coding	5.67665	5.98539	7.2092	7.88292	5.70086	4.47881	6.00137	2.00517	1.91755	1.76046	2.357	2.79293	1.06133	2.21207	2.74416	1.51013	1.66208	2.43713	2.09032e-37
ENSG00000048649	RSF1	protein_coding	11.1734	11.6073	14.9766	12.0968	12.4465	11.8142	12.6845	8.58537	6.29618	7.94747	7.47262	9.98296	8.17953	4.93921	5.28508	6.99743	8.92802	1.54919	2.40039e-37
ENSG00000121289	CEP89	protein_coding	7.95563	9.88148	8.29285	8.92576	7.65183	8.69752	7.67219	6.75982	5.65594	6.65226	6.02457	6.20114	5.78283	6.38877	6.16053	6.27837	6.19043	1.25983	2.43439e-37
ENSG00000169564	PCBP1	protein_coding	750.365	1175.51	1317.08	956.773	899.377	1042.74	1068.28	413.37	552.018	550.079	704.417	673.342	428.51	734.189	575.471	457.098	433.562	1.69855	2.73456e-37
ENSG00000273899	NOL12	protein_coding	8.90883	9.79251	16.6977	3.25558	15.0268	15.5194	18.6729	170.367	138.43	140.878	165.254	136.606	153.173	99.2675	145.491	129.451	122.642	-2.70281	3.01486e-37
ENSG00000109180	OCIAD1	protein_coding	65.1062	82.4005	78.5197	62.0256	82.792	68.92	69.6797	63.1938	66.1843	51.4165	60.561	52.1996	50.4514	58.709	52.9104	56.4717	66.8535	1.13798	3.34518e-37
ENSG00000172795	DCP2	protein_coding	149.003	182.924	194.459	176.358	160.951	159.658	161.45	91.1724	95.9084	90.6997	131.142	97.8971	78.2373	135.013	113.839	84.3461	86.6721	1.56065	3.49798e-37
ENSG00000101109	STK4	protein_coding	28.1648	30.6717	35.7573	24.9787	30.61	33.385	35.6363	21.0994	29.0961	23.6802	24.1788	23.1342	17.3832	23.2194	21.9872	22.3475	19.6551	1.27478	3.51404e-37
ENSG00000101997	CCDC22	protein_coding	0	0	0.409268	0.487987	0.376372	0	0	16.6161	16.6878	26.596	12.1384	23.4615	30.6295	19.7599	13.6698	29.8814	23.3701	-6.06538	3.94465e-37
ENSG00000069849	ATP1B3	protein_coding	31.5873	28.5874	57.3396	23.5863	24.3372	41.9551	39.6642	211.361	237.925	223.565	181.075	188.109	184.937	155.647	171.868	234.285	244.678	-1.74451	4.02528e-37
ENSG00000108479	GALK1	protein_coding	0	0.755263	0.796281	0	0.390548	0.294146	0	12.2057	17.6234	34.4973	23.3751	22.875	26.7335	20.8597	26.6037	23.8704	23.7167	-5.45777	4.05885e-37
ENSG00000120437	ACAT2	protein_coding	160.151	134.788	131.802	141.265	142.035	166.377	129.296	117.655	97.9296	99.4127	84.4193	95.5582	110.244	70.7458	83.4127	94.1157	101.398	1.41044	4.3053e-37
ENSG00000159399	HK2	protein_coding	28.3983	23.7906	23.2017	20.6881	12.5259	19.9032	24.0765	8.09705	10.6668	7.89987	11.8338	7.96579	7.38475	7.69699	10.3883	7.52496	10.0869	2.10494	4.42043e-37
ENSG00000126822	PLEKHG3	protein_coding	0.539716	1.05207	1.68869	0.568955	1.23643	1.07278	1.2254	6.89099	7.19136	8.24912	8.19037	9.06717	6.19906	8.40502	8.56255	8.02766	7.19607	-2.11132	4.70092e-37
ENSG00000172244	C5orf34	protein_coding	363.549	348.887	344.7	426.627	370.63	458.208	419.392	258.156	300.907	286.106	228.412	228.894	290.64	283.203	252.659	270.72	289.547	1.35809	5.71086e-37
ENSG00000138758	SEPTIN11	protein_coding	75.5518	85.5888	94.1563	63.8868	68.8969	91.5521	79.8677	60.3784	69.5168	76.8582	76.2868	72.0305	52.6631	72.3694	65.47	68.0231	63.5669	1.04099	5.94089e-37
ENSG00000109062	SLC9A3R1	protein_coding	20.778	20.4295	53.5718	20.1607	22.036	21.7238	26.4372	151.963	185.588	193.573	139.058	159.08	194.031	149.662	149.557	195.343	163.704	-1.8983	6.32017e-37
ENSG00000064999	ANKS1A	protein_coding	16.1776	22.1835	22.4573	12.9042	17.3212	13.9377	14.058	58.6885	102.512	77.1888	98.2513	87.4033	94.7347	75.1417	87.2312	90.4446	86.3403	-1.53625	6.52372e-37
ENSG00000172339	ALG14	protein_coding	0.276216	0.390361	0.186242	0.149965	0.134571	0.503698	0.436485	4.42472	3.78546	3.162	4.3162	4.3914	4.6002	3.99478	4.32162	4.22429	4.24947	-2.99581	6.59087e-37
ENSG00000155368	DBI	protein_coding	131.08	137.226	140.369	129.657	149.018	114.241	76.5467	77.6514	72.1972	91.5755	63.6898	87.4857	76.8846	70.2457	74.6424	68.3644	81.416	1.53067	6.622e-37
ENSG00000141298	SSH2	protein_coding	9.28148	12.2614	18.1633	13.3414	11.4824	12.3051	14.8418	5.53613	3.76265	5.71306	8.06024	6.83728	3.73068	6.92411	5.79061	5.08098	6.80364	1.97342	7.19341e-37
ENSG00000205302	SNX2	protein_coding	75.4248	55.2996	53.3822	63.1942	62.0564	67.1213	74.7188	37.9416	35.322	43.4671	33.1234	37.92	48.8326	34.0715	33.4599	39.3612	46.2071	1.5567	7.22799e-37
ENSG00000172428	COPS9	protein_coding	19.9365	16.516	14.6702	8.84492	12.912	13.8968	13.7724	91.498	110.12	80.7257	124.793	91.2972	89.4856	100.931	99.617	83.1838	77.0041	-1.91428	7.54881e-37
ENSG00000183560	IZUMO1R	protein_coding	37.4333	39.4399	72.2691	25.4171	51.0574	21.483	39.2942	736.176	1099.66	346.83	507.966	533.243	535.762	289.809	502.946	486.528	615.779	-3.00899	8.57585e-37
ENSG00000197647	ZNF433	protein_coding	0.396408	1.29638	2.54093	1.87829	2.06855	2.57735	0.607435	26.6401	16.7677	33.1168	29.2364	27.4085	27.3167	27.2025	26.4634	26.6474	26.4259	-3.26297	8.65027e-37
ENSG00000137710	RDX	protein_coding	74.5541	69.1017	80.528	69.6737	55.8842	103.7	69.6473	54.3453	50.294	54.7538	62.6755	52.1843	48.0341	41.0388	40.81	52.0122	58.3189	1.34896	9.23658e-37
ENSG00000055609	KMT2C	protein_coding	154.991	217.044	239.273	167.798	180.12	187.21	258.916	137.008	126.9	123.63	166.048	151.834	103.276	126.966	147.835	114.452	116.72	1.41597	9.86249e-37
ENSG00000088682	COQ9	protein_coding	3.21134	4.83218	5.64212	1.18453	4.45129	8.28195	3.19366	46.402	44.0706	48.9562	40.4398	43.5526	54.7	50.0892	47.7403	50.5894	47.6611	-2.66756	9.96125e-37
ENSG00000074319	TSG101	protein_coding	697.527	632.887	656.195	593.406	668.888	622.308	632.104	602.856	503.36	525.011	526.177	466.866	547.654	582.794	553.175	489.522	491.144	1.09652	9.96888e-37
ENSG00000160957	RECQL4	protein_coding	1.99075	1.34614	2.87634	1.02395	1.5314	1.39805	1.1314	9.39465	22.5546	18.3638	25.5947	23.6452	18.7035	27.3436	18.1611	16.2461	15.9616	-2.82033	1.01336e-36
ENSG00000177465	ACOT4	protein_coding	5.21438	2.94527	5.5928	1.45966	3.99477	2.45711	2.47445	64.9691	58.2872	34.7137	79.818	47.5178	36.0342	83.8917	73.7491	36.4354	53.127	-3.26217	1.05689e-36
ENSG00000138035	PNPT1	protein_coding	73.0214	65.698	49.7407	58.1202	68.6585	86.2074	70.6087	44.3167	41.5543	30.5963	37.5048	29.9128	38.005	39.7509	38.9969	32.9523	38.9054	1.674	1.18877e-36
ENSG00000215784	FAM72D	protein_coding	19.4165	25.4635	27.1541	23.3633	22.4403	20.5307	23.3497	15.2426	16.6541	16.548	16.0641	19.2322	12.5581	14.1814	12.97	17.1763	16.0807	1.37278	1.19252e-36
ENSG00000138448	ITGAV	protein_coding	8.4771	7.85271	11.4056	8.51038	9.88618	11.3256	10.8076	2.68189	3.01405	3.14228	5.76832	3.57773	3.16044	5.22531	3.33877	2.49535	4.82724	2.19541	1.2251e-36
ENSG00000172977	KAT5	protein_coding	1.30819	1.19178	0.549858	0.923826	1.39057	1.42817	0.375862	13.4635	18.2861	11.3474	12.6672	15.1133	16.8835	11.3173	14.4791	12.6253	15.7758	-2.96868	1.3105e-36
ENSG00000165338	HECTD2	protein_coding	8.19458	11.4637	8.87231	6.34561	8.8842	9.50619	10.3534	4.87082	5.58743	3.51051	5.02433	4.29292	3.80259	5.13193	5.71264	4.80012	5.23385	1.72618	1.35651e-36
ENSG00000176208	ATAD5	protein_coding	26.9441	29.8846	32.7022	22.2936	19.2771	32.7604	35.4362	15.227	14.5024	13.2798	21.1739	17.9823	12.2869	14.9261	15.2666	11.0863	15.4601	1.71993	1.35769e-36
ENSG00000112893	MAN2A1	protein_coding	9.89843	11.6603	10.9203	9.18726	8.44535	7.85943	7.06405	3.42882	2.88801	2.72	4.97154	3.23465	1.79791	2.64171	3.77917	2.16381	1.89139	2.46494	1.35769e-36
ENSG00000100938	GMPR2	protein_coding	2.34719	2.00518	8.63251	2.47488	4.9576	5.66183	3.66094	40.8607	37.9857	45.5466	34.8793	41.9191	41.4421	41.536	43.168	44.9584	38.1341	-2.52037	1.43833e-36
ENSG00000167522	ANKRD11	protein_coding	7.21083	8.18234	9.06391	7.86553	8.62529	8.16429	9.38043	4.50849	4.74083	5.36026	5.85669	8.01052	4.42488	4.75852	5.89862	4.6965	4.83438	1.47029	1.61455e-36
ENSG00000154813	DPH3	protein_coding	2.72685	1.17204	2.00577	0.969046	0.81687	3.96926	0.783467	30.2867	31.5538	33.0136	35.5113	34.8832	32.5474	19.2881	28.4655	27.4957	35.0441	-3.32325	1.6323e-36
ENSG00000170430	MGMT	protein_coding	7.71794	7.02405	12.0453	8.79237	11.1494	7.14976	8.9725	59.1067	50.5506	48.7305	47.8158	45.8845	40.1319	39.1769	42.3965	40.3985	43.0383	-1.54346	1.69602e-36
ENSG00000140367	UBE2Q2	protein_coding	1233.14	1285.55	1115.38	1305.27	1088.55	1631.02	1426.19	555.221	820.141	519.798	799.086	680.759	479.193	787.118	756.929	532.685	542.55	1.81928	1.72947e-36
ENSG00000119041	GTF3C3	protein_coding	7.34171	8.37053	9.37849	8.11745	9.59011	9.37201	6.57026	40.0352	36.5931	38.4342	31.8608	35.9348	44.4295	35.2172	26.5971	38.9334	42.3883	-1.33403	1.73451e-36
ENSG00000125629	INSIG2	protein_coding	15.5061	23.473	16.0724	17.0063	22.7232	10.0152	16.5426	159.35	98.5159	122.495	106.817	136.785	138.224	101.454	112.248	116.538	143.684	-2.0077	1.77003e-36
ENSG00000166477	LEO1	protein_coding	124.394	124.843	124.432	120.698	142.549	147.752	137.75	120.795	111.477	109.386	96.4239	109.06	123.984	111.363	106.154	100.922	123.201	1.0589	1.85748e-36
ENSG00000138071	ACTR2	protein_coding	89.2618	148.334	110.935	82.4595	106.143	117.189	127.058	63.8528	67.267	62.252	72.8046	67.8168	36.3198	62.0847	60.6159	48.8958	56.5811	1.7058	2.21099e-36
ENSG00000122034	GTF3A	protein_coding	6.63626	6.27518	6.83789	6.27162	5.36116	9.43171	4.03493	66.7805	66.3698	39.8782	65.8355	43.1169	52.4377	38.7537	66.2403	41.9087	48.5655	-2.24628	2.31386e-36
ENSG00000138942	RNF185	protein_coding	4.34436	13.5279	18.8587	8.57994	11.083	15.2863	8.95006	106.989	87.3442	114.719	74.2998	79.2769	106.523	106.384	81.9879	106.908	90.5691	-2.28672	2.36363e-36
ENSG00000082258	CCNT2	protein_coding	23.3989	24.7279	21.1427	19.7547	24.106	23.5034	24.0068	19.5312	17.1538	16.8842	19.5608	18.8679	16.327	16.46	19.6522	17.89	15.3486	1.18482	2.42006e-36
ENSG00000186792	HYAL3	protein_coding	0	0	0	0	0	0	0	20.5956	21.7971	19.0101	19.8601	15.529	25.539	17.3235	22.194	19.5713	22.7217	-10.0603	2.54142e-36
ENSG00000196199	MPHOSPH8	protein_coding	82.3202	76.7809	63.879	78.9777	87.1917	111.253	87.9378	45.5491	59.6869	40.8697	52.3311	47.1162	34.5593	43.5149	41.6549	49.5354	55.1226	1.65997	2.6063e-36
ENSG00000144118	RALB	protein_coding	15.1043	15.405	20.0999	16.2652	19.3488	19.0997	24.1131	147.697	101.7	135.391	157.002	130.766	169.079	64.6654	111.229	126.95	125.149	-1.96457	2.64601e-36
ENSG00000079277	MKNK1	protein_coding	27.8289	38.5236	39.414	28.3899	29.5521	31.7609	24.9865	30.0136	24.9282	28.7132	23.8705	24.7702	26.2337	23.4897	24.7397	28.0144	27.2652	1.06635	2.66045e-36
ENSG00000164048	ZNF589	protein_coding	1.5676	2.29287	1.37059	1.4101	2.62766	1.373	2.35014	16.2052	12.0383	18.7681	16.0741	14.6936	16.4561	12.4217	12.3373	17.4993	16.1904	-2.21544	2.81342e-36
ENSG00000134758	RNF138	protein_coding	67.9678	109.756	88.4466	77.5807	79.6819	83.0292	95.533	58.7613	66.4773	44.9004	51.7278	44.8491	44.5868	42.6184	55.0198	58.376	55.9186	1.5257	3.17233e-36
ENSG00000146574	CCZ1B	protein_coding	148.844	169.368	232.439	178.09	178.869	160.212	169.492	115.815	141.928	87.8123	88.936	94.1646	74.7663	114.053	73.4132	82.5667	87.0731	1.68044	3.26603e-36
ENSG00000185437	SH3BGR	protein_coding	3.93364	4.27191	5.31891	3.42205	4.49692	2.05988	3.51852	35.1412	30.2666	28.9294	30.2013	32.976	26.7857	40.2227	26.8231	26.7446	30.5661	-2.19558	3.52816e-36
ENSG00000197620	CXorf40A	protein_coding	3.52832	2.80328	8.20668	3.36297	2.80713	6.2387	3.85387	44.5424	50.5325	48.1628	46.0016	39.7725	42.1404	95.328	40.6406	47.1194	38.3413	-2.72654	3.69443e-36
ENSG00000083290	ULK2	protein_coding	9.76	16.827	20.2363	13.4231	17.1277	13.6831	14.0845	8.84896	7.56213	11.0787	10.4419	11.6618	8.24697	7.99439	9.29461	10.4835	8.82603	1.46865	3.74388e-36
ENSG00000100413	POLR3H	protein_coding	4.30449	1.91831	1.88524	0.977507	4.52193	1.36409	2.47993	35.1422	38.4885	33.1566	37.6208	40.7981	43.2393	27.3373	39.6713	41.3542	39.6164	-3.08701	4.23069e-36
ENSG00000144591	GMPPA	protein_coding	2.06018	2.01054	2.88644	1.62695	1.81386	0.422058	1.81961	24.0015	18.0019	25.4605	18.3693	25.5527	24.3612	20.9981	17.255	22.301	21.3584	-2.78336	4.58825e-36
ENSG00000091127	PUS7	protein_coding	29.0349	25.4948	30.1179	25.5399	32.0605	27.8406	30.878	19.3752	16.0638	20.6643	16.9221	14.7745	18.7142	24.0937	17.5144	18.7095	19.0654	1.43826	5.05852e-36
ENSG00000179632	MAF1	protein_coding	2.89456	5.95016	18.4814	2.11841	5.07922	5.73822	4.98551	78.5992	90.3037	98.1247	85.0407	101.715	96.5182	97.524	100.688	90.5974	88.4405	-3.12847	5.0707e-36
ENSG00000128274	A4GALT	protein_coding	0.991288	1.56226	6.45473	1.75536	3.19626	1.55196	2.40192	33.7626	27.7008	34.3454	33.2562	42.774	35.6045	36.1984	31.2942	38.3321	31.6103	-3.00474	5.31576e-36
ENSG00000101347	SAMHD1	protein_coding	41.581	48.2368	49.1446	46.2605	44.9221	49.0348	49.5143	34.1953	35.5707	40.0467	36.4626	33.2818	30.6024	43.6475	36.7592	40.3104	31.7638	1.18317	5.42308e-36
ENSG00000196605	ZNF846	protein_coding	0.39709	0.23322	1.80317	0.255867	0.452245	0.878027	0.209165	14.015	14.2212	16.9673	10.818	13.0741	17.5743	13.2853	11.5956	14.1341	14.1711	-3.81645	5.45921e-36
ENSG00000091542	ALKBH5	protein_coding	48.161	76.8004	111.622	51.1146	65.3105	55.0935	55.3141	294.569	257.491	304.848	380.124	337.249	307.904	258.555	340.357	349.487	329.5	-1.47235	5.66161e-36
ENSG00000163935	SFMBT1	protein_coding	45.7817	40.7919	52.0151	43.9503	37.8273	38.2578	51.8931	28.8014	34.5233	34.285	35.6775	37.7125	27.6144	32.2084	33.4162	28.911	30.5359	1.271	6.22307e-36
ENSG00000197653	DNAH10	protein_coding	87.8574	96.2559	76.2546	77.1998	75.7546	89.2501	78.4765	58.4415	67.4168	67.8647	68.0861	60.7376	68.6056	74.4896	69.4503	66.4419	71.3416	1.11975	6.33831e-36
ENSG00000105559	PLEKHA4	protein_coding	1.96693	1.10001	2.44071	1.88454	2.49051	1.91435	1.09702	25.0401	28.3099	12.5274	24.3524	24.5182	21.9634	13.9217	20.9816	18.2889	16.9165	-2.68627	6.34348e-36
ENSG00000079462	PAFAH1B3	protein_coding	11.651	8.11734	8.8576	6.58365	9.47553	12.7708	9.96764	59.2171	55.2022	53.2322	70.221	59.5722	50.8775	60.9421	64.1355	52.4784	49.8695	-1.77108	6.51781e-36
ENSG00000008282	SYPL1	protein_coding	119.941	121.894	118.329	134.063	121.689	125.413	101.344	86.7375	83.8603	75.2466	95.0493	71.9988	91.6765	74.9567	99.2461	75.8024	95.2778	1.32179	6.84558e-36
ENSG00000083123	BCKDHB	protein_coding	25.8385	22.0469	23.7228	23.9043	27.3497	21.5298	25.6987	19.0585	11.8437	15.8619	14.0461	14.6923	16.2885	11.8168	13.8323	15.2251	16.6085	1.52651	7.06911e-36
ENSG00000074603	DPP8	protein_coding	14.9198	14.3966	21.3653	15.9675	16.0903	22.9671	19.0262	11.7481	7.19187	11.2802	12.8218	12.5501	9.60048	11.7781	11.2802	12.2275	9.77812	1.49384	7.45264e-36
ENSG00000167674	HDGFL2	protein_coding	0.957875	2.04887	3.14202	1.45313	1.87128	1.79626	1.55458	11.4894	16.8225	24.3162	26.4519	34.6396	15.2035	30.0978	23.7885	21.0851	17.881	-2.81895	7.49975e-36
ENSG00000054654	SYNE2	protein_coding	90.7676	105.568	57.0673	76.0622	85.0137	84.6058	99.2665	42.6202	51.2442	45.4144	55.0475	49.6351	40.3496	52.904	49.0545	38.7533	42.5719	1.69869	7.79896e-36
ENSG00000124422	USP22	protein_coding	46.8588	42.1883	39.4207	44.2766	32.6495	60.8206	34.5488	15.9689	28.6773	15.0017	18.8176	18.0289	14.2957	17.4715	22.8712	17.0635	20.144	2.00244	7.85227e-36
ENSG00000070367	EXOC5	protein_coding	25.7111	23.3905	19.5693	22.9799	23.8406	24.359	25.7649	16.3098	17.6524	18.037	17.6697	16.6427	15.2483	19.0561	17.1936	17.2448	17.194	1.28226	8.23242e-36
ENSG00000059588	TARBP1	protein_coding	17.398	18.83	12.7779	16.8127	12.7162	18.7685	12.3785	5.93179	4.89524	7.43273	7.71143	9.32127	6.99382	4.5045	7.12911	7.37574	8.44579	1.99944	9.08411e-36
ENSG00000114062	UBE3A	protein_coding	16.2002	21.6995	23.0614	24.3135	15.4891	21.6116	19.0654	9.15365	8.50198	12.9208	13.3494	15.5183	9.63735	11.4132	10.8027	10.0035	13.3653	1.63759	9.24904e-36
ENSG00000148411	NACC2	protein_coding	0.522808	1.10631	1.38634	0.570263	1.19318	0.640143	0.469776	8.88737	8.71715	10.239	9.10119	19.3932	10.5021	8.45232	8.09927	8.75422	10.303	-2.81875	9.30654e-36
ENSG00000168538	TRAPPC11	protein_coding	19.4144	20.5011	22.4407	22.1824	15.1243	26.5031	23.7149	12.7931	10.5914	12.1094	11.7283	10.8482	16.3654	11.5451	11.3692	12.6981	15.4751	1.58485	9.35107e-36
ENSG00000135521	LTV1	protein_coding	263.833	308.714	277.481	182.16	262.752	304.513	293.652	219.244	212.406	167.596	189.737	176.651	160.725	220.207	177.271	191.23	193.266	1.3049	1.03504e-35
ENSG00000107854	TNKS2	protein_coding	59.301	77.9238	73.8048	67.9915	71.1792	53.7376	75.4319	35.111	44.7302	39.0947	48.8426	44.315	28.0988	37.2958	43.0793	36.5281	28.2045	1.64501	1.03608e-35
ENSG00000160908	ZNF394	protein_coding	1.49473	1.48334	3.91719	2.47981	2.16414	1.89817	2.72855	20.4476	15.1095	22.3052	13.8893	17.4229	24.2021	15.596	15.589	17.1922	23.8055	-2.21046	1.18223e-35
ENSG00000172500	FIBP	protein_coding	5.06311	3.53732	5.46984	2.62038	2.4975	6.2171	1.46422	42.0527	39.2902	40.1294	46.054	37.626	35.7432	31.6835	43.2157	32.6707	36.5705	-2.54206	1.1907e-35
ENSG00000136877	FPGS	protein_coding	4.17752	2.81413	9.2659	3.14044	6.18081	7.05053	2.43837	51.7467	61.0256	75.1814	37.7342	58.8022	79.3774	43.2689	39.5745	74.8664	69.529	-2.79558	1.2023e-35
ENSG00000144426	NBEAL1	protein_coding	8.30696	10.1119	12.4448	7.52492	9.30542	10.1981	10.0504	4.38821	4.71087	3.50303	5.36736	3.7045	1.65651	3.74196	4.41988	2.85001	3.86639	2.14066	1.23915e-35
ENSG00000102030	NAA10	protein_coding	1.49034	0.642366	1.47259	0.626437	0.53658	1.30862	0.0759705	19.1652	16.809	16.5592	20.6973	22.2834	20.6463	13.3372	19.1305	22.6368	22.0025	-3.67186	1.34438e-35
ENSG00000181163	NPM1	protein_coding	765.954	701.428	639.463	679.938	820.411	665.761	639.309	474.699	515.448	495.826	455.306	504.379	409.553	627.674	454.164	461.013	467.168	1.34828	1.37321e-35
ENSG00000185420	SMYD3	protein_coding	12.2005	9.40975	12.2001	9.27122	11.0184	9.00537	10.3622	50.759	50.4299	49.8695	38.0993	50.0861	55.787	41.8586	39.1499	56.5051	57.8025	-1.40925	1.44902e-35
ENSG00000088205	DDX18	protein_coding	52.3527	53.0056	45.3522	52.5317	47.6283	62.3918	66.2315	32.6524	35.379	31.773	42.5814	32.0609	26.9485	36.9669	35.0766	30.0966	30.0331	1.5212	1.47069e-35
ENSG00000178397	FAM220A	protein_coding	1320.28	1847.97	2245.12	1629.44	1398.09	1833.71	1638.17	855.132	1051.76	981.922	915.775	1019.44	933.45	1516.81	1023.51	940.266	778.619	1.55776	1.50501e-35
ENSG00000091009	RBM27	protein_coding	70.3479	91.5574	118.92	65.3715	73.4327	71.4496	84.8809	40.6637	54.8098	43.7626	59.1304	54.7907	34.0516	57.7292	54.6481	48.2667	42.7124	1.53785	1.61268e-35
ENSG00000160145	KALRN	protein_coding	60.3361	63.1926	71.26	61.7164	57.0607	74.5576	70.7326	57.9381	58.3429	59.5659	52.2522	50.8304	62.6688	49.1549	58.0472	61.3117	49.1047	1.03742	1.61824e-35
ENSG00000170037	CNTROB	protein_coding	8.46955	11.3021	25.9758	7.90074	9.91075	12.0038	13.3464	71.7128	85.5973	101.07	79.054	88.2142	65.3201	96.4286	70.4161	93.9822	99.6723	-1.98222	1.8709e-35
ENSG00000115464	USP34	protein_coding	106.801	161.263	128.95	115.77	130.167	121.339	137.334	104.636	99.2311	98.4996	126.175	103.047	90.5473	94.7322	111.452	93.2936	102.153	1.14449	1.88391e-35
ENSG00000140319	SRP14	protein_coding	96.106	74.2098	77.504	58.4608	91.268	108.086	62.5296	344.064	380.783	341.573	410.305	364.238	369.796	338.035	388.185	327.77	389.648	-1.36288	1.89308e-35
ENSG00000127922	SEM1	protein_coding	0.859467	0.80397	0.468815	0.696919	0.492723	2.17506	0.386592	14.9629	15.8169	14.4683	17.8987	15.2459	14.9026	10.2552	15.5814	9.3399	16.0578	-3.29884	2.06795e-35
ENSG00000138621	PPCDC	protein_coding	1.47944	2.98037	6.08781	2.55057	2.20165	1.48448	0.935146	35.3867	22.2732	40.2461	35.8566	41.7124	36.5521	37.0724	31.0186	29.9651	37.0919	-3.01489	2.07638e-35
ENSG00000101868	POLA1	protein_coding	31.5663	42.3202	45.1208	29.7806	38.7586	34.0523	54.5032	25.9352	23.1918	24.6065	27.8602	29.4629	22.1346	29.4972	21.8012	24.6235	25.5647	1.43856	2.09317e-35
ENSG00000167900	TK1	protein_coding	0.661539	0	3.12816	4.2196	2.81279	3.08144	1.52056	80.4589	71.8059	96.5332	96.5075	85.4743	100.821	89.7065	99.5788	86.0399	86.9586	-4.53245	2.22196e-35
ENSG00000138031	ADCY3	protein_coding	4.927	8.1326	16.8945	5.61775	4.47796	5.02473	4.9204	73.0165	70.676	79.3992	49.7653	60.9283	86.4303	67.8526	52.1339	67.62	66.6823	-2.48549	2.24338e-35
ENSG00000174891	RSRC1	protein_coding	26.0428	37.4428	25.2148	26.1034	24.548	38.2619	34.9058	18.6316	20.9618	18.1075	19.6943	19.5186	18.7932	17.4035	20.0087	16.1504	21.3599	1.48658	2.28177e-35
ENSG00000146425	DYNLT1	protein_coding	28.0683	24.3306	16.1567	12.7675	17.0548	23.7447	13.8546	108.296	125.095	127.847	132.384	124.945	142.606	135.949	173.212	125.533	141.357	-1.96964	2.46273e-35
ENSG00000154370	TRIM11	protein_coding	1.41182	3.58741	4.88056	3.36742	3.61284	3.94903	3.7321	22.1943	24.0502	33.5622	24.4792	30.5469	20.6129	26.7691	20.221	34.655	25.0111	-2.11017	2.50697e-35
ENSG00000157703	SVOPL	protein_coding	124.41	106.39	209.945	151.789	166.044	185.52	128.727	101.582	95.6946	79.9471	68.2092	66.3019	80.9203	107.982	78.9074	89.6724	83.1943	1.63666	2.60172e-35
ENSG00000167112	TRUB2	protein_coding	5.30819	3.38301	5.78376	2.00236	1.98194	5.7881	1.80391	45.6058	36.682	39.0622	32.0841	38.4901	49.0244	31.7918	35.4769	40.2939	42.7634	-2.61552	2.86913e-35
ENSG00000159210	SNF8	protein_coding	0.888554	0.707785	1.46356	1.31367	0.826445	1.80213	1.1233	10.3171	10.9299	8.83894	11.4761	11.5478	10.3732	8.79965	13.2663	8.95686	8.14467	-2.34662	2.88602e-35
ENSG00000213593	TMX2	protein_coding	42.4035	37.8124	26.0721	30.1613	29.1068	57.7757	42.2331	232.547	214.138	216.093	209.387	212.888	255.078	217.397	228.48	227.606	244.025	-1.75507	2.98526e-35
ENSG00000179091	CYC1	protein_coding	11.305	2.49818	4.76952	8.04522	7.51054	11.1625	3.93018	129.149	106.789	94.632	107.002	129.913	128.906	65.5695	119.382	100.858	102.602	-3.11242	3.05519e-35
ENSG00000204713	TRIM27	protein_coding	0.694792	1.42824	1.54194	0.821764	0.576064	1.95798	0.717316	13.3917	7.61753	15.1018	9.97953	14.0382	17.4176	12.2643	9.74121	15.5244	15.1053	-2.77877	3.08982e-35
ENSG00000101193	GID8	protein_coding	21.9791	27.5554	36.9352	26.3879	30.141	31.7377	28.9816	26.05	22.9283	23.5685	25.079	23.5035	19.9954	16.6111	22.9984	24.7835	23.0433	1.14905	3.15045e-35
ENSG00000082996	RNF13	protein_coding	42.4602	68.5837	61.0046	50.1164	53.116	63.1152	43.8953	39.1054	44.6497	30.7367	37.3414	27.3201	30.7196	29.0286	32.1173	29.7273	34.9945	1.50254	3.15333e-35
ENSG00000144645	OSBPL10	protein_coding	39.3992	48.2283	44.0984	44.8711	45.1768	47.0813	51.7334	189.34	163.36	156.592	162.045	161.516	180.453	170.357	165.507	154.069	160.709	-1.04586	3.18129e-35
ENSG00000164219	PGGT1B	protein_coding	18.2708	20.6932	11.7185	17.5954	16.2704	22.8205	20.5715	10.3357	10.7558	7.21851	7.84376	6.61752	8.02532	8.41779	8.02163	7.08565	7.71088	1.9788	3.37047e-35
ENSG00000178927	CYBC1	protein_coding	0.260645	0	0.815214	0.722286	0.440034	0.294593	0.274587	11.5319	13.3863	12.5748	15.5875	10.9347	13.3474	12.8	15.1887	10.5567	11.144	-4.1894	3.56763e-35
ENSG00000196670	ZFP62	protein_coding	1.79775	3.23357	4.18653	3.55088	5.70477	1.74969	5.1804	46.8981	49.6641	32.7036	42.8293	45.7326	35.7712	36.433	33.4749	48.483	34.7115	-2.67411	3.58547e-35
ENSG00000009413	REV3L	protein_coding	11.5289	12.2902	9.51714	10.1326	10.4608	10.9911	13.1617	6.95876	6.90139	5.78932	5.92357	4.63092	4.37808	3.9063	5.97413	4.04339	5.89136	1.8585	3.68848e-35
ENSG00000005810	MYCBP2	protein_coding	9.14761	14.9021	11.1832	9.00892	10.0188	10.2759	12.0059	6.09778	6.46801	5.8145	8.26907	7.10939	6.3294	6.54656	7.72064	4.72304	6.51416	1.54744	4.17015e-35
ENSG00000177971	IMP3	protein_coding	16.6978	9.47037	21.3507	9.36562	12.9211	8.68119	6.06113	104.809	95.318	109.131	101.699	89.0651	85.8378	93.8303	88.5911	102.162	85.4466	-2.19649	4.40419e-35
ENSG00000010539	ZNF200	protein_coding	14.6208	13.5673	28.9419	11.3471	14.5819	20.0459	14.9507	92.7287	80.3513	89.5463	68.4477	73.992	84.2454	90.0515	68.3692	91.743	82.5524	-1.51263	4.45685e-35
ENSG00000146670	CDCA5	protein_coding	2.78747	4.06363	5.98367	5.16027	6.56092	2.36825	7.04176	39.7782	35.4442	55.6648	42.5597	46.3619	46.4695	47.125	39.1862	51.4378	46.4154	-2.39818	4.54185e-35
ENSG00000172159	FRMD3	protein_coding	128.562	116.049	146.842	130.079	135.075	131.536	159.967	124.567	108.74	103.819	96.9126	101.768	97.0582	117.766	106.968	106.653	98.0611	1.16236	4.54185e-35
ENSG00000090889	KIF4A	protein_coding	221.747	249.138	258.332	201.615	210.925	283.662	266.659	141.961	179.435	140.255	193.754	166.119	125.859	197.181	173.389	148.376	128.651	1.4032	4.55054e-35
ENSG00000142186	SCYL1	protein_coding	1.78798	3.64879	5.3614	0.935031	3.14007	2.35115	3.13936	30.1545	24.5297	31.9492	23.5348	29.6288	43.2733	28.5545	26.6999	36.2392	35.8958	-2.65219	4.69347e-35
ENSG00000174197	MGA	protein_coding	30.0482	42.4752	45.7112	33.1804	31.192	36.6112	40.0991	28.8068	32.7794	31.4535	34.5288	29.5638	23.866	31.2125	31.3065	27.1488	31.9349	1.09481	4.92894e-35
ENSG00000137877	SPTBN5	protein_coding	0	0	0.0520851	0	0	0.0192402	0.0569655	2.09284	1.56646	2.43944	1.65543	2.53865	2.38982	1.23265	1.48992	1.59357	2.32698	-5.97007	5.18773e-35
ENSG00000163832	ELP6	protein_coding	0.339945	0.244581	0.628698	0.81777	0.867246	0	0.573006	15.5693	11.9539	14.4007	10.6241	15.365	15.0829	11.0977	11.3272	14.6177	15.5362	-3.94035	5.55206e-35
ENSG00000124383	MPHOSPH10	protein_coding	85.7601	107.655	87.5251	86.394	93.3272	109.658	90.8841	73.3993	69.6984	50.9308	59.1832	43.8124	50.7543	53.5544	56.2924	39.7274	58.681	1.57511	5.62067e-35
ENSG00000160818	GPATCH4	protein_coding	23.1319	28.2734	35.1782	30.2293	25.9709	29.7108	30.5603	23.8422	25.6121	22.0333	24.3395	23.6947	19.1825	19.9739	24.8698	20.9036	21.5018	1.16745	5.85127e-35
ENSG00000123094	RASSF8	protein_coding	17.0246	25.2069	19.3922	15.911	16.9046	14.0378	21.0497	9.61975	8.5092	9.79596	12.9111	13.4446	8.30771	9.71528	8.77204	8.48626	8.6487	1.73219	6.05633e-35
ENSG00000106211	HSPB1	protein_coding	752.083	728.219	693.681	760.56	647.407	770.784	652.971	364.105	357.139	403.618	460.825	381.754	378.707	574.882	352.147	254.608	470.96	1.65895	6.14069e-35
ENSG00000100258	LMF2	protein_coding	0.181008	0.930217	3.72419	0.54429	0.731146	1.04338	0.305105	30.8718	27.7835	37.9227	28.0308	36.4799	33.3419	22.6555	28.3473	37.6319	34.4919	-4.20216	6.23749e-35
ENSG00000088812	ATRN	protein_coding	7.55239	8.82868	9.44617	7.53195	8.32382	4.40228	11.9945	3.03568	2.53716	2.58533	2.96924	4.22766	2.76553	2.20367	3.51813	3.32148	3.25009	2.27039	6.32098e-35
ENSG00000115163	CENPA	protein_coding	334.07	257.464	243.874	251.193	252.533	256.819	275.71	118.251	162.895	107.871	168.409	161.098	111.789	176.01	158.033	107.226	147.365	1.73766	6.46088e-35
ENSG00000125967	NECAB3	protein_coding	0.306656	0	1.12245	0.0768425	0.271639	0.327341	0.134608	12.0006	15.3071	20.7169	11.7026	21.1047	12.4291	19.026	11.0367	14.891	11.415	-4.84194	6.62949e-35
ENSG00000160124	CCDC58	protein_coding	3.24105	5.22541	4.99502	2.99381	4.99883	4.95208	3.8161	37.5503	41.21	29.3291	38.2626	37.6744	39.2116	17.3842	38.6042	31.8385	36.5096	-2.21118	6.80357e-35
ENSG00000131153	GINS2	protein_coding	207.06	264.226	221.208	238.603	220.355	249.433	238.652	1015.3	929.587	865.669	1030.35	879.576	864.208	868.025	1090.91	857.187	834.572	-1.16386	6.9152e-35
ENSG00000106246	PTCD1	protein_coding	0.229371	0.785837	1.25935	0.78551	0.264133	0.816144	0.24164	10.1105	9.73706	17.3325	10.3137	17.3032	17.8763	9.0023	9.40654	13.0073	19.5687	-3.63653	6.93092e-35
ENSG00000184470	TXNRD2	protein_coding	0	0	0.234583	0.0542454	0.201346	0.17331	0	7.62792	5.49936	8.24013	6.47204	6.89486	6.0905	5.21996	5.08044	5.07477	4.50654	-5.27399	7.06386e-35
ENSG00000161980	POLR3K	protein_coding	2.1966	2.07465	1.02933	0	0.694168	1.90117	1.50104	44.1169	42.1493	31.336	36.9562	42.1124	34.02	36.2338	27.9988	30.4589	33.8003	-3.9385	7.16552e-35
ENSG00000003056	M6PR	protein_coding	12.1636	11.2295	9.1227	8.68638	7.17214	11.7617	11.4448	56.5812	71.1364	56.8852	52.2333	50.4881	54.7693	51.6383	58.3478	49.5454	55.0619	-1.62791	7.16905e-35
ENSG00000116221	MRPL37	protein_coding	55.8491	31.7213	45.1834	40.6646	41.4591	48.0463	40.4472	202.904	188.864	219.573	247.152	216.48	270.166	202.544	258.125	179.775	208.663	-1.52213	7.23278e-35
ENSG00000099715	PCDH11Y	protein_coding	10.8468	9.88804	12.2628	8.98538	12.126	13.06	12.2381	7.44449	7.1941	7.07629	8.69462	5.7939	5.41063	7.39664	8.06517	5.88331	5.48597	1.53137	7.37203e-35
ENSG00000189079	ARID2	protein_coding	31.7469	34.1304	27.4528	31.6276	27.881	32.1636	41.2308	18.6903	22.4388	16.5505	22.7545	14.4823	14.4289	18.5867	17.5662	16.8117	16.226	1.67817	7.82783e-35
ENSG00000153044	CENPH	protein_coding	86.4954	72.0877	92.2298	72.1555	68.9699	105.627	69.3032	60.4741	56.1184	42.6548	38.9903	40.0979	57.6576	37.1812	46.8659	44.8321	51.0865	1.56981	7.88411e-35
ENSG00000108021	TASOR2	protein_coding	73.1858	114.336	90.5153	58.7642	79.667	75.6802	92.32	36.7149	51.1801	34.5286	58.1912	47.4438	30.3035	40.4047	49.5885	31.5174	36.8709	1.80691	8.50012e-35
ENSG00000131779	PEX11B	protein_coding	22.2175	31.0005	52.5559	28.9371	26.8432	37.2288	26.0594	164.064	153.537	157.165	126.71	129.999	158.901	170.341	168.108	148.723	168.43	-1.48834	9.44104e-35
ENSG00000204316	MRPL38	protein_coding	3.81674	4.51446	4.48172	2.76296	1.12697	3.91253	3.09545	29.1928	30.1734	35.8723	21.4067	40.1432	38.2823	30.331	29.5814	30.0275	34.1795	-2.43447	1.03162e-34
ENSG00000060762	MPC1	protein_coding	20.8136	26.8514	21.9011	16.1142	24.2604	26.3547	18.5245	154.724	154.21	145.024	185.301	95.5725	102.123	114.557	137.601	151.713	120.826	-1.82032	1.07501e-34
ENSG00000128581	IFT22	protein_coding	3.43743	6.32138	6.34942	2.82053	5.67786	2.41023	3.83431	36.6299	36.4751	38.8143	28.2433	36.9366	32.433	36.462	24.661	27.9892	38.5042	-2.1422	1.08112e-34
ENSG00000164675	IQUB	protein_coding	125.619	132.479	120.033	112.675	145.692	139.646	153.494	98.9848	107.157	107.188	113.765	101.337	102.659	86.3266	124.647	96.2238	108.986	1.15953	1.10037e-34
ENSG00000136152	COG3	protein_coding	8.98676	10.8855	13.3585	9.15386	7.42124	12.9203	8.66089	6.56134	6.8487	6.88318	7.18508	6.20851	6.57872	5.80973	4.55546	6.22676	7.60134	1.46049	1.15895e-34
ENSG00000204217	BMPR2	protein_coding	8.6219	14.1678	15.6973	12.7763	15.6425	12.9625	12.4098	6.21397	7.29386	8.29553	11.3602	8.6772	6.33369	6.18065	6.42283	6.91553	7.21454	1.62366	1.16684e-34
ENSG00000091262	ABCC6	protein_coding	4.07536	3.48055	3.96506	2.40977	4.31641	3.61478	2.27022	20.1042	28.0875	19.6221	16.8673	21.5858	22.0916	21.4505	18.8248	20.6979	17.3927	-1.78464	1.22761e-34
ENSG00000156787	TBC1D31	protein_coding	24.2951	21.01	22.9574	13.8876	25.414	18.5596	28.7311	14.0506	13.183	12.5768	14.0898	15.6941	11.1202	12.2069	13.7262	11.9648	13.0619	1.56139	1.30403e-34
ENSG00000121274	TENT4B	protein_coding	33.094	53.5074	56.19	33.7173	33.2228	40.4457	49.0596	22.2354	25.8311	32.2877	31.4744	29.1332	19.2806	21.0787	26.5054	23.9453	29.6559	1.51096	1.38732e-34
ENSG00000142684	ZNF593	protein_coding	17.2804	32.0945	84.9773	20.9671	48.9828	29.1253	23.9535	355.92	271.175	394.919	427.905	453.971	338.039	326.639	334.909	351.082	386.889	-2.55811	1.50429e-34
ENSG00000104218	CSPP1	protein_coding	27.0828	24.2361	25.9364	23.447	22.2727	24.9705	29.9481	18.3174	20.5307	15.4489	15.618	17.0383	11.6709	15.1325	15.2901	12.7145	15.6249	1.50826	1.55593e-34
ENSG00000023902	PLEKHO1	protein_coding	0.937345	0.533321	1.00607	0.754978	1.76144	1.44726	1.25199	6.75909	13.8755	16.0842	15.6507	17.2527	9.39685	13.4988	11.6051	12.2873	15.6884	-2.77576	1.56428e-34
ENSG00000088992	TESC	protein_coding	19.9909	37.8965	83.1722	28.3527	48.5622	31.3019	19.118	281.023	469.948	382.291	416.975	499.023	298.982	560.354	418.627	330.38	341.238	-2.63079	1.58137e-34
ENSG00000196369	SRGAP2B	protein_coding	8.62497	9.10149	7.68107	7.10679	8.59713	7.35558	8.10007	4.29648	3.89871	4.96419	3.6021	4.51959	5.2012	2.43573	3.67793	3.94719	5.15141	1.77844	1.61582e-34
ENSG00000119938	PPP1R3C	protein_coding	11.1788	25.807	52.8967	17.9015	18.4739	18.4586	20.3333	167.431	217.25	185.041	222.976	170.42	156.408	220.141	207.117	189.583	195.677	-2.2823	1.63758e-34
ENSG00000133863	TEX15	protein_coding	47.3237	41.6324	35.3499	37.3097	35.2922	34.3628	42.1994	16.2407	22.546	18.0626	28.1432	21.6509	14.3239	22.5911	21.9941	17.878	16.4572	1.7918	1.65677e-34
ENSG00000099622	CIRBP	protein_coding	2.70077	1.21781	1.55081	0.489018	1.46321	3.64554	1.35837	25.4019	22.5283	25.233	26.0052	27.0624	18.685	27.0249	25.5014	28.4995	24.3622	-3.0258	1.68037e-34
ENSG00000165304	MELK	protein_coding	613.164	465.377	659.469	498.187	554.347	759.922	547.016	444.011	468.857	406.15	349.286	342.133	460.391	474.462	432.175	411.145	414.433	1.27816	1.71044e-34
ENSG00000113621	TXNDC15	protein_coding	3.68807	3.35744	2.92318	2.74609	2.88983	3.82437	2.59763	23.4369	10.8484	24.3298	20.8612	21.3446	24.126	21.1565	19.6083	21.879	22.0927	-1.91965	2.08622e-34
ENSG00000146872	TLK2	protein_coding	9.87389	12.2395	12.8509	12.3906	12.1348	10.4293	11.2074	9.82976	8.55867	8.52312	11.058	8.95936	8.12936	7.89185	8.48586	7.88052	8.94991	1.20827	2.14964e-34
ENSG00000143971	ETAA1	protein_coding	24.664	32.0612	22.4707	20.0508	18.7243	26.3594	22.4344	15.2972	13.1749	16.6501	16.9991	15.999	15.8944	17.3486	17.611	13.7564	15.4993	1.40302	2.24026e-34
ENSG00000137288	UQCC2	protein_coding	1.60912	2.28624	0.38293	1.63659	1.71045	2.50071	1.6204	16.7909	33.6957	33.6277	28.4346	25.7239	25.1919	18.9616	26.5659	22.8232	23.4624	-3.0893	2.25631e-34
ENSG00000136867	SLC31A2	protein_coding	5.20467	12.0824	26.2421	11.1981	10.3494	12.1173	7.23197	153.917	135.098	138.877	81.8443	80.8887	144.4	143	132.713	130.064	124.481	-2.64053	2.25631e-34
ENSG00000138386	NAB1	protein_coding	17.8687	18.8791	18.2921	13.4498	16.3149	15.9233	18.5135	7.82097	10.0179	8.48116	11.2374	11.0762	6.75501	9.75584	10.8825	11.8313	11.8421	1.58493	2.33701e-34
ENSG00000067365	METTL22	protein_coding	1.37118	1.8791	4.5683	1.57649	2.38634	2.06636	0.821396	19.7365	18.6029	18.4303	17.4052	19.2608	24.5707	15.2644	19.5883	19.3044	20.9996	-2.44841	2.40426e-34
ENSG00000129925	TMEM8A	protein_coding	0.576341	0.515107	1.47718	0.251167	0.21309	0.909453	0.58077	9.60153	10.3193	12.5143	12.2424	16.7163	11.0532	7.46908	7.57888	9.80167	10.8698	-3.30752	2.40813e-34
ENSG00000143633	C1orf131	protein_coding	64.4267	68.0728	74.2326	64.7	71.0331	85.2929	84.0042	59.8729	55.6643	55.7076	62.5983	53.9628	53.5086	68.3731	55.8241	46.7355	50.1754	1.18652	2.48372e-34
ENSG00000185055	EFCAB10	protein_coding	13.0412	36.7172	38.0584	14.4521	37.7444	19.7558	23.4875	261.535	221.843	274.83	219.391	185.002	205.829	236.753	212.914	157.746	199.87	-2.27724	2.6928e-34
ENSG00000175606	TMEM70	protein_coding	48.8186	48.4173	42.1493	44.9044	51.616	53.3827	40.9636	19.0579	20.746	22.6114	18.8434	22.2018	25.0767	37.3538	17.4532	23.3272	24.4512	1.84463	2.75015e-34
ENSG00000171487	NLRP5	protein_coding	57.3706	61.0084	46.086	43.3737	66.3931	44.042	77.1547	408.559	383.935	340.051	364.488	343.629	502.757	227.034	368.005	359.724	398.089	-1.88399	2.83552e-34
ENSG00000072736	NFATC3	protein_coding	38.2545	51.4664	53.1165	47.4496	35.0381	45.3004	53.4688	33.5523	29.0276	40.7234	37.627	39.1723	30.7074	26.5341	29.5349	31.8506	33.0549	1.29687	2.83687e-34
ENSG00000277481	PKD1L3	protein_coding	7.14964	11.6918	10.1143	9.51941	9.00641	9.77341	12.0513	53.1685	57.1566	52.8013	62.5614	47.0841	47.9535	51.7176	68.0505	43.1414	44.3881	-1.60583	2.90172e-34
ENSG00000033178	UBA6	protein_coding	35.9291	43.1466	34.6044	40.3609	37.7264	36.2866	31.1804	21.7461	21.2885	20.3248	28.8711	23.7493	23.0366	27.9997	28.2955	23.1397	28.6548	1.40474	2.94553e-34
ENSG00000147679	UTP23	protein_coding	17.9429	13.875	19.0523	14.252	16.9361	16.0363	15.7596	12.5297	14.9092	11.5693	11.8759	10.268	11.2765	10.5114	11.0365	10.0338	12.6476	1.28835	3.53679e-34
ENSG00000164039	BDH2	protein_coding	22.5194	15.5545	21.1338	11.9686	19.503	15.7681	18.1405	150.207	178.978	75.4172	154.87	107.515	123.127	150.589	151.884	89.9288	144.348	-2.0959	3.57427e-34
ENSG00000104957	CCDC130	protein_coding	3.89146	8.81351	10.9864	6.76551	10.4694	8.41819	7.61874	55.8472	41.4863	80.073	49.8155	67.729	70.3391	44.1252	45.1493	64.2153	64.8221	-2.04689	3.68311e-34
ENSG00000100601	ALKBH1	protein_coding	190.971	178.858	178.169	185.127	159.953	201.731	203.485	145.564	135.068	161.091	134.281	121.063	143.176	166.105	137.505	138.143	150.997	1.19011	4.08363e-34
ENSG00000023191	RNH1	protein_coding	0.767408	0.788755	3.39159	0.633456	0.927697	1.73472	0.332894	17.5298	17.282	24.6213	17.5628	21.6557	22.306	18.5423	18.8405	19.8141	20.7277	-3.30102	4.22821e-34
ENSG00000184983	NDUFA6	protein_coding	275.166	273.996	255.841	246.348	268.624	240.146	277.1	210.465	179.595	178.217	225.473	195.032	201.945	176.836	217.956	146.646	167.017	1.28561	4.80723e-34
ENSG00000172987	HPSE2	protein_coding	10.1898	8.33215	15.5205	6.71677	10.3512	7.23356	12.6914	67.5762	68.2552	64.7087	74.4033	54.6629	56.717	82.711	74.0754	48.0773	59.6519	-1.89132	5.41111e-34
ENSG00000103254	ANTKMT	protein_coding	0.348195	0	0	0	0	0.681418	0	13.7011	18.6997	20.8921	22.208	27.9389	13.362	23.363	16.1388	15.9364	15.134	-6.18352	5.92697e-34
ENSG00000089685	BIRC5	protein_coding	10.9649	15.8437	13.6827	14.5471	15.3654	14.1262	12.5013	64.2393	50.5927	58.3761	52.5717	58.3557	63.9204	48.0372	54.0846	61.5974	57.337	-1.22247	6.02956e-34
ENSG00000014123	UFL1	protein_coding	118.194	124.748	136.646	122.61	105.603	151.583	137.264	87.2651	113.318	84.0354	101.438	91.5222	78.1996	106.174	103.98	78.9845	91.3017	1.26011	6.14629e-34
ENSG00000219438	TAFA5	protein_coding	5.94481	8.73396	16.5724	5.39785	7.99189	7.54033	8.84159	45.2504	56.6212	54.1906	51.2092	64.0735	64.0069	50.3566	49.0732	52.8401	42.618	-1.83518	6.25592e-34
ENSG00000141560	FN3KRP	protein_coding	0.301517	0.348642	1.74259	2.11553	1.32208	0.885103	0.992639	30.6333	28.6734	36.9819	16.5385	26.2042	24.5716	34.918	16.4709	26.2032	23.9883	-3.77997	6.94501e-34
ENSG00000119401	TRIM32	protein_coding	7.57334	15.93	21.715	10.7098	10.6401	17.8604	14.8436	99.8264	89.9556	90.699	69.796	73.1784	122.531	88.2903	76.3292	93.4679	90.1179	-1.88051	7.28339e-34
ENSG00000116786	PLEKHM2	protein_coding	4.93863	10.1796	12.4407	5.75723	5.56346	8.82448	4.32624	42.8688	41.6287	52.7091	60.4298	63.6816	46.4543	43.5339	47.6065	45.7343	46.8486	-1.948	7.56796e-34
ENSG00000158220	ESYT3	protein_coding	1.01734	3.26473	4.59918	2.63992	1.89847	1.77375	1.33374	24.5438	23.2751	30.7656	18.1538	25.5313	38.1195	21.0034	21.5705	31.7987	30.3543	-2.71169	8.26757e-34
ENSG00000132294	EFR3A	protein_coding	31.0188	37.8491	38.236	33.3542	35.4865	38.0272	36.6046	20.8067	19.8143	30.922	29.5559	28.7953	23.3189	28.0936	29.7629	29.8377	26.0263	1.23446	8.4074e-34
ENSG00000198836	OPA1	protein_coding	43.1313	46.2612	39.6964	37.3019	42.9901	38.1795	43.4988	36.9752	32.7072	28.7552	36.9975	30.3161	31.3732	30.1235	36.1164	29.7437	31.5179	1.17417	8.59318e-34
ENSG00000171608	PIK3CD	protein_coding	0.946114	1.63873	1.03284	0.298545	0.838078	0.785504	0.775227	8.09217	7.56655	10.1964	9.65497	12.8545	11.2412	9.9021	13.2253	8.12066	11.9204	-2.71292	9.19536e-34
ENSG00000126457	PRMT1	protein_coding	63.9467	70.41	127.8	85.2445	77.9335	84.5844	60.5427	55.5169	52.9887	59.3987	52	66.089	54.7063	60.2129	53.3696	65.1756	51.1944	1.30516	9.61995e-34
ENSG00000286135	AL603764.2	protein_coding	11.8173	3.96343	6.32645	14.8372	7.80132	13.9423	12.0563	121.325	129.229	129.633	190.57	154.336	129.048	93.0949	163.562	107.978	138.27	-2.89949	9.77638e-34
ENSG00000213123	TCTEX1D2	protein_coding	49.7798	60.8665	75.141	58.3754	69.5746	61.2176	73.1755	30.675	29.7665	45.0757	29.5347	52.4504	33.0601	30.4502	25.6782	39.6045	37.1343	1.67047	9.83366e-34
ENSG00000100804	PSMB5	protein_coding	41.1169	40.4936	51.5005	18.5241	31.98	68.5883	30.0345	246.285	254.092	244.502	259.321	226.912	261.763	259.727	241.346	242.674	277.25	-1.86288	1.03781e-33
ENSG00000015676	NUDCD3	protein_coding	2.80396	2.10959	3.56514	2.05728	3.09975	2.22686	2.90667	11.8797	10.3923	16.1056	14.7219	14.1742	16.3072	12.8368	11.844	15.8658	17.897	-1.59805	1.09836e-33
ENSG00000179630	LACC1	protein_coding	3.88936	7.02753	5.98463	5.81038	5.50359	7.325	6.31573	1.98154	2.0536	3.08457	2.11724	2.25209	2.53155	2.6851	3.27007	2.28978	2.91039	2.05528	1.09836e-33
ENSG00000162419	GMEB1	protein_coding	2.54247	4.66137	10.385	3.40934	4.4556	3.15407	4.28916	36.0147	27.3559	42.2918	33.0236	34.4017	37.0878	38.3037	39.6065	39.9033	37.4146	-2.20018	1.12069e-33
ENSG00000143977	SNRPG	protein_coding	232.106	223.822	189.255	157.494	209.881	213.519	188.129	137.956	177.876	148.384	170.585	150.851	128.802	137.411	142.523	113.837	141.462	1.29375	1.17722e-33
ENSG00000139168	ZCRB1	protein_coding	201.072	313.506	371.348	285.66	318.182	314.763	329.583	222.241	263.487	269.915	276.576	286.009	230.424	272.546	253.721	238.074	256.355	1.04943	1.18287e-33
ENSG00000197329	PELI1	protein_coding	61.3511	52.2414	50.3173	53.1752	51.2029	92.4439	56.0036	27.6083	31.5859	38.0293	34.1479	23.1983	32.523	31.0775	30.7272	27.649	42.1938	1.71546	1.21828e-33
ENSG00000164902	PHAX	protein_coding	76.992	88.7256	79.2571	78.8114	94.4015	87.975	83.9512	64.4214	85.4404	71.2722	76.3353	76.002	66.9437	63.1027	69.1198	72.654	81.0517	1.03232	1.25926e-33
ENSG00000161011	SQSTM1	protein_coding	12.9292	18.1018	24.2722	19.188	14.4634	25.2762	13.357	136.159	92.7151	135.902	77.1093	110.038	126.386	121.436	76.658	137.057	128.572	-1.85303	1.32947e-33
ENSG00000115520	COQ10B	protein_coding	114.301	75.4153	81.7021	85.8027	85.0143	127.407	90.6116	64.4754	54.5026	54.5076	50.4903	48.1229	60.5333	59.9624	56.2637	48.4897	66.9406	1.55881	1.36577e-33
ENSG00000106266	SNX8	protein_coding	0.115782	0	0.178441	0.19342	0.0410245	0.597364	0	11.701	8.02413	11.5436	11.2985	10.6739	14.0534	7.66912	9.96639	8.86648	12.1824	-5.26301	1.38578e-33
ENSG00000121067	SPOP	protein_coding	24.5588	31.4473	34.0448	31.3855	35.0428	44.4206	32.4663	23.1689	17.4215	17.8655	28.5863	17.6662	18.3107	18.1112	22.8841	17.0888	22.128	1.51997	1.4105e-33
ENSG00000213551	DNAJC9	protein_coding	138.835	164.223	227.826	113.91	177.026	127.725	125.627	515.281	557.31	618.711	509.777	652.141	638.987	636.434	586.091	593.771	616.742	-1.1569	1.52551e-33
ENSG00000174405	LIG4	protein_coding	30.7051	31.5592	22.9203	40.3595	35.2734	40.3089	33.1735	11.3881	14.237	4.55274	12.3568	7.05989	9.42248	5.61337	9.62697	5.48874	8.97958	2.74484	1.5386e-33
ENSG00000085872	CHERP	protein_coding	18.8527	37.9959	36.6106	22.7426	27.7069	27.0755	25.0111	15.5406	15.8098	20.3974	16.8012	20.5491	16.0829	19.8039	18.7236	20.9302	18.5521	1.40611	1.63962e-33
ENSG00000108666	C17orf75	protein_coding	17.4109	19.2259	18.4944	19.3302	16.0835	21.1019	25.3655	11.1688	11.9367	7.16598	7.32099	7.34856	10.4985	10.6221	8.17243	7.76574	7.35952	1.94379	1.64483e-33
ENSG00000132463	GRSF1	protein_coding	8.11819	11.3072	10.0302	5.16117	8.18727	10.0438	11.5443	36.0096	48.3078	47.0355	41.1847	44.4067	46.3836	45.8059	39.8882	43.2306	45.293	-1.45049	1.68467e-33
ENSG00000198225	FKBP1C	protein_coding	32.8869	27.807	37.1199	36.9079	34.5844	40.5811	38.2735	20.3982	18.3214	21.589	21.065	15.6558	22.0884	24.7539	23.3248	17.5088	22.136	1.58949	1.79484e-33
ENSG00000132768	DPH2	protein_coding	0.833133	1.012	3.02032	2.92276	0.885597	0.525514	1.23675	23.3535	29.7218	30.4956	21.5932	29.0933	41.7851	26.4358	26.5958	40.3804	34.4677	-3.54059	1.87195e-33
ENSG00000124198	ARFGEF2	protein_coding	25.6965	41.998	54.1047	27.8895	35.6525	30.0521	29.582	15.6737	23.8696	19.4052	23.2227	25.5369	15.7624	22.722	21.9285	20.7055	20.8656	1.52569	1.98464e-33
ENSG00000134986	NREP	protein_coding	39.9174	29.8395	43.1864	44.4533	34.3718	49.2064	45.7457	30.6936	23.5158	26.57	28.9384	23.9957	25.3793	30.254	29.1193	25.4864	24.7314	1.42214	2.01943e-33
ENSG00000037042	TUBG2	protein_coding	173.648	195.628	245.121	202.245	159.752	238.243	185.112	136.128	140.813	117.804	119.698	121.115	111.103	157.578	156.303	112.768	96.0633	1.4531	2.09815e-33
ENSG00000105705	SUGP1	protein_coding	0.685064	1.74894	1.04729	0.996764	1.19801	1.36819	1.2106	9.46541	11.5234	16.0909	9.80992	13.8931	19.6384	10.8642	7.30685	14.5942	14.265	-2.62151	2.13854e-33
ENSG00000117305	HMGCL	protein_coding	2.95731	1.01319	1.52684	0.395226	1.90708	3.03052	1.4539	27.3684	18.2941	27.8837	31.9394	32.2363	31.0368	20.3262	26.3531	26.595	28.8636	-3.14354	2.34384e-33
ENSG00000122507	BBS9	protein_coding	55.3247	50.4382	38.5577	36.1104	42.7997	46.5014	37.2116	31.3843	33.7811	25.7839	31.5197	26.07	28.0794	26.6866	31.3344	25.8678	27.4981	1.42339	2.36727e-33
ENSG00000153107	ANAPC1	protein_coding	13.116	17.7379	15.3256	13.5124	11.6394	15.3474	21.1317	8.49647	7.73395	10.61	10.4454	10.1495	11.1876	7.59688	8.70448	8.66266	11.135	1.52102	2.56786e-33
ENSG00000038219	BOD1L1	protein_coding	20.2722	26.4657	20.3354	19.8847	22.8054	20.1611	21.3786	7.05733	10.6343	8.66267	15.6601	10.9631	6.5874	11.4903	10.7309	7.18724	7.72145	1.97738	2.79524e-33
ENSG00000122584	NXPH1	protein_coding	7.17377	12.9335	10.7049	14.2336	19.6576	11.4237	11.4601	156.274	119.306	104.571	83.4083	93.3596	134.06	161.231	73.3609	101.611	143.211	-2.40784	3.21842e-33
ENSG00000101040	ZMYND8	protein_coding	101.558	87.5115	93.201	74.5334	74.2476	84.673	104.982	55.8708	64.4789	73.2839	61.6461	86.678	63.3788	65.381	64.9739	60.6046	74.8087	1.22173	3.21868e-33
ENSG00000115207	GTF3C2	protein_coding	7.1261	9.12123	23.964	5.82845	13.4529	11.7855	9.12884	87.3267	67.4831	117.56	79.3628	88.494	128.314	69.76	85.4079	113.787	110.718	-2.2899	3.62287e-33
ENSG00000111669	TPI1	protein_coding	37.4792	25.8079	45.079	24.1793	26.0791	68.3898	19.5688	249.028	206.16	346.285	227.197	304.14	368.445	338.102	258.963	310.154	343.532	-2.28443	3.62507e-33
ENSG00000185187	SIGIRR	protein_coding	0.380863	0.489322	0.843779	0	0.641008	0.372675	0	14.5771	11.2031	19.0292	17.2066	16.4586	14.2462	7.94498	14.6837	15.731	15.4066	-4.48202	3.66323e-33
ENSG00000113638	TTC33	protein_coding	9.82942	9.19829	6.73771	5.07509	9.73159	9.27241	8.36844	5.04299	4.44701	4.68707	4.14062	3.38058	4.21362	3.40679	4.30644	3.62864	4.57428	1.80554	3.71243e-33
ENSG00000166164	BRD7	protein_coding	23.3232	32.3386	27.7895	31.1307	26.0419	30.9636	31.7974	16.7728	20.2828	12.8385	21.3175	19.959	11.9833	15.6965	17.9341	14.9301	15.2324	1.61715	3.83798e-33
ENSG00000127955	GNAI1	protein_coding	25.7077	16.9568	20.2571	23.4828	24.9864	32.3867	27.3775	12.0239	16.6434	13.0109	13.8076	12.8553	15.2357	15.488	15.6825	11.5692	13.9566	1.61983	3.87107e-33
ENSG00000154803	FLCN	protein_coding	22.0987	28.5286	16.9459	27.4803	23.1287	24.7875	31.033	11.9804	8.73217	7.36588	10.8765	9.75603	15.7375	8.63196	12.3514	8.99169	11.125	2.06861	4.4086e-33
ENSG00000166800	LDHAL6A	protein_coding	85.1809	141.685	130.089	94.8803	125.514	97.7485	123.174	475.212	477.125	413.364	415.645	415.178	425.317	416.847	462.825	424.823	449.403	-1.13634	4.68153e-33
ENSG00000180113	TDRD6	protein_coding	54.7857	76.8455	55.8497	64.9266	67.0806	57.5773	80.4974	31.6827	36.0347	37.2066	52.6956	37.6827	24.9402	31.6879	39.9973	33.0449	36.4262	1.6812	4.74062e-33
ENSG00000115241	PPM1G	protein_coding	25.1635	25.2069	59.9055	18.1232	35.0441	26.8905	25.4268	159.239	143.9	198.738	149.652	175.963	177.552	185.749	154.801	182.679	172.472	-1.6976	4.83553e-33
ENSG00000163281	GNPDA2	protein_coding	478.046	471.509	335.921	519.571	544.582	487.559	510.047	303.698	310.528	274.809	273.271	237.443	325.348	314.045	317.251	284.708	312.88	1.52432	4.95532e-33
ENSG00000106723	SPIN1	protein_coding	97.2893	132.35	109.185	74.6511	118.691	97.257	87.4971	85.7791	85.7518	85.7293	92.6081	84.9883	74.4725	73.6162	84.4559	77.3952	86.1012	1.10775	5.27919e-33
ENSG00000011426	ANLN	protein_coding	143.152	145.917	133.43	112.7	155.51	121.84	141.882	118.731	112.807	108.053	102.337	89.1238	104.398	113.713	84.5093	93.6877	98.1745	1.22508	5.46819e-33
ENSG00000274810	NPHP3-ACAD11	protein_coding	32.5082	36.0626	32.7181	36.9818	35.8425	41.8025	38.7043	21.9072	21.6944	15.559	10.5577	11.9837	14.2995	21.3042	11.9398	15.3617	16.9934	1.98314	5.56364e-33
ENSG00000105499	PLA2G4C	protein_coding	3.94302	5.94971	7.52498	3.78402	4.6372	4.8896	3.04032	26.7554	43.4546	31.6785	56.2903	43.3972	21.5739	42.5862	52.7687	36.3893	36.9332	-2.24036	5.70744e-33
ENSG00000178127	NDUFV2	protein_coding	25.4578	20.2344	15.7539	6.72797	19.2733	23.1556	11.2107	150.12	143.65	161.029	118.045	144.064	143.847	123.158	125.52	139.754	161.901	-2.21529	6.09415e-33
ENSG00000138190	EXOC6	protein_coding	9.66416	10.3725	11.6451	7.50931	10.7636	7.77812	11.1361	6.06849	5.62596	5.88001	6.0002	4.79633	5.13316	3.59755	6.62009	4.44511	4.59315	1.70563	6.39892e-33
ENSG00000175595	ERCC4	protein_coding	11.2139	9.98902	15.5088	12.7386	14.8617	17.1084	11.6341	7.32671	9.6975	8.7334	9.35229	9.70659	8.31316	8.51256	11.1609	8.16973	9.68538	1.35478	6.56115e-33
ENSG00000077348	EXOSC5	protein_coding	5.92102	3.9182	4.4064	2.92676	4.39709	7.79229	6.06683	49.1817	43.5958	38.4212	54.0084	51.4077	50.3611	34.0142	40.8514	28.3582	48.5873	-2.3052	6.71543e-33
ENSG00000101057	MYBL2	protein_coding	14.3494	26.5803	39.5482	16.0655	17.5474	21.632	30.3181	142.222	140.981	124.909	163.107	168.225	131.534	100.727	148.347	136.643	168.018	-1.80362	7.34743e-33
ENSG00000181220	ZNF746	protein_coding	0.250887	1.45219	1.02262	0.555885	0.701806	1.05715	2.30921	13.7818	15.8896	23.6972	21.7118	24.2113	13.6475	23.2233	18.2256	18.0599	18.0702	-3.3787	7.41743e-33
ENSG00000106635	BCL7B	protein_coding	3.33218	2.93056	3.21629	0.929675	1.6432	3.70363	0.542848	25.5277	35.5044	30.1738	34.0921	49.3954	35.8601	37.5443	31.5218	32.0281	43.0633	-3.14653	7.46824e-33
ENSG00000124406	ATP8A1	protein_coding	14.3664	16.5278	14.888	14.0324	13.3754	13.527	16.7945	13.9073	11.2867	11.0091	10.5911	10.5802	9.43277	9.11534	10.4374	10.8833	10.3097	1.27641	7.59306e-33
ENSG00000111731	C2CD5	protein_coding	57.3095	56.1027	45.5598	46.4514	49.855	44.4577	55.5671	37.6778	32.1339	26.1062	26.0504	24.4669	35.8876	33.9346	31.9788	27.4446	30.7946	1.54749	7.68475e-33
ENSG00000094804	CDC6	protein_coding	10.3625	18.8321	18.015	12.4179	14.7238	14.2283	13.5799	81.0223	67.0968	70.4629	47.8104	60.269	71.4809	63.8903	64.5002	61.6263	71.476	-1.37912	8.11747e-33
ENSG00000102543	CDADC1	protein_coding	5.14148	7.55771	4.28289	4.60644	3.29747	4.04723	4.3574	29.386	28.9185	28.0284	28.6522	28.4659	31.656	25.8328	27.3137	27.9342	29.8883	-1.76622	1.00909e-32
ENSG00000104953	TLE6	protein_coding	61.9244	79.2057	173.207	79.3064	92.8302	84.7591	81.5458	509.26	367.405	484.478	406.94	484.564	576.418	391.623	440.921	478.856	509.812	-1.54125	1.05699e-32
ENSG00000152404	CWF19L2	protein_coding	64.2015	66.879	67.0461	47.8595	59.0551	67.9368	82.4226	48.1697	46.8972	44.8293	51.1849	46.1804	42.8464	49.417	38.2007	33.3716	37.1623	1.37906	1.14412e-32
ENSG00000143353	LYPLAL1	protein_coding	38.8222	35.1712	32.3143	27.7191	41.1065	36.2054	42.9655	141.593	154.611	161.712	135.764	150.623	151.338	177.981	145.633	144.795	175.542	-1.26621	1.36835e-32
ENSG00000105401	CDC37	protein_coding	1.38607	1.38713	3.79451	1.79146	3.95478	3.77678	3.03569	21.2231	21.0195	30.0146	19.728	25.9672	27.8377	24.1446	23.4663	31.7599	28.8193	-2.43401	1.41975e-32
ENSG00000177565	TBL1XR1	protein_coding	24.1941	26.5085	25.6111	30.1837	19.4763	27.1634	23.7454	14.4594	11.8398	15.984	19.0419	16.9463	10.9846	16.9913	15.4664	12.4387	17.6175	1.55951	1.4931e-32
ENSG00000154265	ABCA5	protein_coding	7.96052	9.41271	8.95773	9.53431	9.68089	8.5515	10.3852	6.09242	5.75023	5.76355	6.87365	6.11133	4.34144	7.47531	5.65213	5.21888	5.51962	1.46586	1.55106e-32
ENSG00000148120	AOPEP	protein_coding	4.38999	5.49945	5.528	5.75651	4.62251	5.76667	5.22331	18.3635	16.7111	17.9222	20.9634	19.8256	19.9888	17.8467	20.4127	19.8007	19.2563	-1.04832	1.57199e-32
ENSG00000103056	SMPD3	protein_coding	3.4317	5.30706	9.38402	3.64671	4.45842	3.57838	3.21356	31.5447	30.8438	73.6023	34.4525	54.4366	55.7758	29.2333	43.5316	60.6549	40.3246	-2.49352	1.57941e-32
ENSG00000169946	ZFPM2	protein_coding	122.667	173.834	196.707	173.911	178.254	143.617	127.061	93.557	75.0826	48.9049	85.5998	51.9069	54.4754	87.871	90.2289	53.3618	54.3511	1.99606	1.59415e-32
ENSG00000124444	ZNF576	protein_coding	2.00815	0.819051	2.65278	0.766791	2.10072	0.918689	0.335804	22.7	17.9851	22.433	22.7292	21.1415	24.863	23.3207	16.9938	20.9227	20.4523	-3.18219	1.66814e-32
ENSG00000088836	SLC4A11	protein_coding	0.873484	1.05621	3.44466	0.592263	1.82967	2.63267	3.24779	16.539	27.2392	35.987	34.246	31.1842	28.8787	21.6467	31.1465	34.7931	35.9531	-3.16462	1.67324e-32
ENSG00000136628	EPRS	protein_coding	82.2337	95.5335	98.9074	86.1235	97.4939	109.053	138.59	86.7291	76.0035	77.7519	68.7886	80.2576	62.7991	67.5387	64.0877	73.6899	79.4421	1.27072	1.83012e-32
ENSG00000100038	TOP3B	protein_coding	0.451118	0.446493	0.714563	0.217711	0.355204	1.03444	0.10561	6.74687	6.76884	13.0476	6.71357	10.3757	12.3408	8.30023	6.87341	14.078	10.8283	-3.57149	1.89069e-32
ENSG00000052802	MSMO1	protein_coding	34.5869	21.7133	34.8967	48.1601	30.6857	35.7571	16.0667	10.9922	5.4099	8.37213	10.0249	7.22316	10.4678	9.0362	6.38206	11.4656	11.8537	2.62544	1.97982e-32
ENSG00000038210	PI4K2B	protein_coding	17.5245	30.2675	20.4302	29.2453	25.8936	35.2918	40.2544	10.9159	13.5272	11.9811	14.0195	15.2289	10.5553	8.2757	11.8854	10.8906	13.2559	2.06452	2.02749e-32
ENSG00000164733	CTSB	protein_coding	22.8528	19.2334	32.848	22.2677	24.84	31.0312	12.397	129.964	134.731	144.938	110.202	130.189	165.362	95.1946	114.72	140.247	159.85	-1.69193	2.10117e-32
ENSG00000205659	LIN52	protein_coding	62.2712	48.2497	80.0374	50.5174	67.7899	65.9263	60.283	52.0722	43.4781	42.668	36.0365	42.5216	55.2424	47.5047	43.3303	35.7098	42.4081	1.29342	2.14106e-32
ENSG00000170906	NDUFA3	protein_coding	5.02114	3.31766	4.97471	3.14552	5.76622	6.31695	3.54222	26.2586	27.0937	23.9668	29.6803	28.1274	29.6917	26.1472	23.9012	24.9229	22.6304	-1.71765	2.17777e-32
ENSG00000101166	PRELID3B	protein_coding	94.6442	86.138	81.9366	83.6155	80.8031	104.775	86.6237	81.2527	78.9479	62.1149	64.1034	67.1102	66.6511	63.0023	71.026	64.3729	71.5497	1.17244	2.29737e-32
ENSG00000175567	UCP2	protein_coding	19.3153	19.9245	38.99	19.0797	17.0725	22.4858	29.1588	122.655	133.806	104.898	111.901	116.355	159.009	112.516	144.353	131.481	115.918	-1.61714	2.50551e-32
ENSG00000115875	SRSF7	protein_coding	49.7049	52.8073	88.5256	53.2575	64.9064	70.4801	50.8319	50.1468	52.6306	57.0616	41.2895	54.1947	46.199	53.199	50.3765	51.8114	53.6519	1.05847	2.51727e-32
ENSG00000119912	IDE	protein_coding	54.3294	60.6573	62.2599	40.7872	59.1584	50.739	69.4705	50.5269	48.6088	44.7915	46.5795	41.0712	37.6331	44.338	41.8917	40.5514	45.451	1.17011	2.62838e-32
ENSG00000132912	DCTN4	protein_coding	19.5392	27.8847	32.4184	26.136	25.8609	38.3181	32.0058	22.6426	18.5416	22.8171	19.7189	18.6419	21.9868	17.47	18.1933	22.9544	23.7743	1.28452	2.87406e-32
ENSG00000151292	CSNK1G3	protein_coding	33.7091	50.8639	63.6142	41.1502	44.7957	48.7037	57.1842	36.8755	37.8901	40.0959	44.2168	32.6482	30.5143	34.3903	34.4978	29.7867	34.7235	1.24737	2.92587e-32
ENSG00000198160	MIER1	protein_coding	18.7501	18.4583	17.9677	16.6563	17.7068	15.6912	18.1846	8.87659	10.6699	9.42091	13.7211	11.5918	9.76755	8.35885	14.1461	7.7615	10.9605	1.56387	2.96148e-32
ENSG00000141428	C18orf21	protein_coding	0.686623	5.5752	4.36509	3.02818	5.7659	3.81128	3.1104	63.3368	49.1154	46.6499	48.5227	46.9471	40.5008	43.2356	41.8858	54.6349	43.8788	-2.88075	3.07865e-32
ENSG00000162949	CAPN13	protein_coding	15.2405	7.22803	12.823	5.82757	11.7923	8.98988	8.21923	76.1665	69.8196	56.7592	67.2386	72.9656	63.4559	90.8521	74.5655	56.2648	64.2977	-1.989	3.15418e-32
ENSG00000067606	PRKCZ	protein_coding	0.836332	0.815134	1.71673	2.24023	1.27219	1.83167	0.516487	9.98981	16.2526	20.2376	15.5058	17.7429	15.556	13.9359	15.1533	15.3176	17.6664	-2.76231	3.17916e-32
ENSG00000179387	ELMOD2	protein_coding	1.29119	1.08581	0.91098	0.521039	0.855581	1.46778	0.653627	9.58372	5.62753	8.23823	9.56143	10.2201	8.58963	7.24847	8.61755	8.35616	13.119	-2.39227	3.63901e-32
ENSG00000117450	PRDX1	protein_coding	52.0854	49.2879	49.3745	31.1318	31.839	71.6642	33.2648	399.754	417.35	305.336	225.39	502.354	335.347	319.189	227.766	469.43	346.692	-2.16481	3.73577e-32
ENSG00000143858	SYT2	protein_coding	5.90944	6.80384	11.9207	5.04042	7.39896	3.91221	6.04594	42.0598	31.1109	45.1804	55.1044	42.4343	38.5697	37.2643	51.3749	37.1638	39.9615	-1.85973	3.93374e-32
ENSG00000105671	DDX49	protein_coding	0.134251	1.96629	1.00866	0.77374	0.784876	2.25708	0.318221	29.4008	25.444	28.3446	22.2627	20.3697	35.2962	19.9213	23.7001	25.2223	28.6411	-3.86942	3.97145e-32
ENSG00000076944	STXBP2	protein_coding	0.955902	0.736869	1.44488	0.847576	1.15288	0.686796	0.755274	6.78279	5.13691	7.53845	6.56577	6.92002	9.08353	5.43186	8.26911	6.74724	7.52317	-2.09752	4.05377e-32
ENSG00000101745	ANKRD12	protein_coding	8.9687	8.75261	8.53423	8.95327	6.45195	8.33587	8.89488	5.97238	5.41436	5.28446	5.2927	6.1246	5.32024	3.83417	3.88938	3.6528	5.01745	1.58148	4.41758e-32
ENSG00000140474	ULK3	protein_coding	0.347336	0.51927	0.76646	0.506394	0.134258	2.05607	0	25.7051	27.7376	30.2566	18.4476	28.2204	26.5492	32.758	22.9851	37.3494	27.8426	-4.73486	4.49626e-32
ENSG00000152749	GPR180	protein_coding	0.474607	0	0.230985	0.187781	0.0398285	0.413297	0.263154	8.97508	9.00089	8.28278	10.8018	8.45972	9.69356	5.10873	11.4605	8.70001	10.4002	-4.48244	4.65996e-32
ENSG00000101773	RBBP8	protein_coding	80.4327	133.763	120.021	90.1473	105.728	119.702	124.098	102.387	98.4268	76.535	88.5804	81.4439	84.0599	79.9888	84.2897	84.2409	95.518	1.13926	4.67647e-32
ENSG00000160058	BSDC1	protein_coding	4.65349	10.8207	17.6092	4.64659	6.73329	7.55496	10.7927	62.7979	67.9443	77.4926	55.433	65.4289	87.0651	66.5753	59.048	74.3774	72.6866	-2.17922	4.94825e-32
ENSG00000196510	ANAPC7	protein_coding	5.63193	12.602	9.79676	7.10721	10.2066	4.43495	10.4268	75.613	48.5632	75.6232	51.3253	58.3042	74.8578	63.4262	59.6584	73.5143	71.97	-2.1145	5.15879e-32
ENSG00000106554	CHCHD3	protein_coding	9.32204	7.31908	11.1493	10.8362	10.2875	12.1622	7.2632	64.3507	46.6967	57.3877	43.1884	49.6507	68.8756	45.2742	43.805	52.3783	65.8159	-1.649	5.22728e-32
ENSG00000112851	ERBIN	protein_coding	18.4315	27.9418	16.4335	19.7481	18.784	16.1618	24.1659	8.01506	10.6736	9.055	12.1228	10.4718	5.95697	6.37666	10.523	7.82756	7.54384	2.02072	5.47199e-32
ENSG00000131966	ACTR10	protein_coding	63.9816	59.2671	51.4415	52.5381	55.7167	60.9076	52.3545	52.1351	40.3672	43.3152	43.0329	37.6725	46.623	41.0131	42.1074	45.0803	49.7239	1.1791	5.53757e-32
ENSG00000152409	JMY	protein_coding	36.2298	48.3085	66.5947	43.2958	37.6165	48.9215	57.033	31.2079	31.7719	33.4486	43.1028	38.5794	25.0577	32.9759	35.1124	28.6782	36.0169	1.32302	6.05014e-32
ENSG00000172780	RAB43	protein_coding	0	0	0	0	0	0	0	5.19138	4.19118	8.72567	4.87773	6.46171	5.57898	3.87266	5.35638	5.71793	6.94574	-9.55261	6.22966e-32
ENSG00000095321	CRAT	protein_coding	0.903284	0.68882	1.58297	0.262855	0.464596	0.964214	0.982296	10.3754	12.8175	13.8814	8.43734	8.80489	13.0036	7.67001	9.89577	14.1298	16.1381	-3.01345	6.56907e-32
ENSG00000089289	IGBP1	protein_coding	18.3938	49.3745	43.967	28.2218	40.0534	46.4494	41.7655	204.127	201.045	208.339	207.221	176.904	200.202	255.085	212.156	214.103	227.784	-1.66969	6.70349e-32
ENSG00000184014	DENND5A	protein_coding	10.5828	14.2423	21.783	14.1217	12.9619	13.7596	21.3336	6.38588	8.01412	8.60069	10.1781	6.05721	7.92012	7.91712	8.22674	6.0608	9.78511	1.77408	6.99957e-32
ENSG00000167625	ZNF526	protein_coding	0.786938	1.2402	1.42505	1.49866	0.948025	0.364009	0.994836	13.7059	10.2411	21.088	9.90439	15.5843	18.5265	17.6005	9.68173	19.2208	14.054	-3.02978	7.21899e-32
ENSG00000067248	DHX29	protein_coding	43.581	51.758	60.3812	56.7214	54.3233	59.2214	67.2088	47.629	41.3615	35.764	48.2204	47.8217	34.0354	40.0628	44.2633	39.436	46.2867	1.21617	7.24011e-32
ENSG00000151849	CENPJ	protein_coding	26.7429	42.4653	41.3183	26.1743	42.4377	39.033	46.0781	25.5195	27.9012	27.1843	32.3129	27.9406	24.4274	28.7725	25.0812	23.5079	25.3647	1.2951	7.30215e-32
ENSG00000259494	MRPL46	protein_coding	2.75576	1.49637	2.56429	2.32787	2.15552	4.58823	1.20508	18.4472	21.2036	20.6891	21.6222	22.0365	20.6035	19.7249	16.6811	16.9718	21.3463	-2.22643	7.53979e-32
ENSG00000169020	ATP5ME	protein_coding	17.2628	12.8484	14.174	9.90449	14.0472	19.6981	6.52194	101.065	129.095	108.117	157.029	108.688	96.5589	125.2	109.244	91.7016	81.3075	-2.23789	7.72105e-32
ENSG00000136933	RABEPK	protein_coding	3.55946	3.45892	3.9273	2.91907	4.71231	4.52494	1.22723	29.1811	25.0505	32.1891	24.1058	28.7542	31.8954	22.6305	22.3108	28.9557	37.0132	-2.2172	8.06338e-32
ENSG00000213533	STIMATE	protein_coding	1.85516	2.54904	4.33383	2.68157	3.11366	3.62708	1.70752	13.6801	12.6894	18.0777	20.2768	23.7787	19.4757	18.6967	17.5436	16.1925	20.0679	-1.88022	8.43166e-32
ENSG00000119203	CPSF3	protein_coding	9.84355	15.965	14.5095	7.81474	14.6232	17.127	12.9388	84.6628	56.1064	76.9193	54.9875	60.5907	80.5259	78.5396	80.2819	66.5759	85.2264	-1.65918	8.71019e-32
ENSG00000173065	FAM222B	protein_coding	121.1	152.701	231.156	138.708	144.191	131.267	149.625	117.89	107.379	125.307	121.517	130.684	151.755	120.35	104.729	138.42	128.882	1.08751	8.7885e-32
ENSG00000213639	PPP1CB	protein_coding	218.025	125.726	141.636	207.566	108.649	266.25	242.777	72.2958	81.6731	43.9565	50.9394	66.769	66.3075	87.7186	71.273	69.3636	69.7343	2.28585	9.13509e-32
ENSG00000140092	FBLN5	protein_coding	4.39549	5.87079	6.93755	2.0575	2.56145	11.7181	4.32503	51.5548	54.4141	58.4622	49.7507	52.595	61.562	48.0508	56.8458	54.5767	63.8037	-2.58422	9.26467e-32
ENSG00000148835	TAF5	protein_coding	91.2111	81.6054	86.6573	71.4599	89.8615	103.542	92.1444	65.3597	79.2082	75.2011	81.5186	94.0318	73.284	75.1672	71.5583	70.4187	66.8992	1.03921	9.59456e-32
ENSG00000146410	MTFR2	protein_coding	11.3676	25.6019	20.6777	11.7118	25.0333	25.574	23.6172	142.858	144.783	107.756	131.14	104.843	131.695	133.823	132.391	104.773	139.39	-1.84341	9.59456e-32
ENSG00000119969	HELLS	protein_coding	16.7367	17.0112	20.129	22.9994	20.5678	21.3664	23.632	12.2277	13.067	12.1025	15.0185	12.1216	11.2137	16.2498	14.9345	11.8909	12.7724	1.44602	1.01543e-31
ENSG00000173276	ZBTB21	protein_coding	20.9475	26.0427	25.8513	21.7688	30.2983	23.9765	28.0706	20.4018	20.1869	21.5888	23.1392	20.724	21.6665	21.4529	20.9544	24.1705	19.6341	1.05142	1.09936e-31
ENSG00000243725	TTC4	protein_coding	11.0704	11.7053	13.605	7.30178	14.6756	9.8476	9.58471	77.6491	38.1949	83.0509	63.8306	56.6578	79.1304	83.5316	64.0065	77.5568	72.7743	-1.84941	1.10719e-31
ENSG00000141577	CEP131	protein_coding	0.251796	0.316311	0.582092	0.11217	0.594783	0.388239	0.265264	5.95556	5.49882	7.08072	4.53239	7.05704	6.29705	5.01793	3.69305	9.06959	7.3322	-3.32322	1.15236e-31
ENSG00000163507	CIP2A	protein_coding	90.9886	83.6178	108.865	84.5043	84.7283	116.272	133.902	79.7881	76.6053	55.9868	52.5832	48.7521	57.4242	56.095	60.6461	58.4299	58.1245	1.5369	1.22846e-31
ENSG00000159140	SON	protein_coding	46.6137	56.554	52.7363	46.0699	44.3368	50.6289	53.2671	30.3655	36.4595	28.0845	47.2055	37.7155	22.5089	31.3224	33.5675	27.4486	31.5069	1.43102	1.24255e-31
ENSG00000122140	MRPS2	protein_coding	3.64757	1.43481	5.15308	2.93388	1.19669	1.92277	2.13482	38.7505	29.623	52.7186	22.7474	35.4027	51.4935	25.9734	31.4526	43.312	52.2649	-3.06542	1.31688e-31
ENSG00000259431	THTPA	protein_coding	0.191704	1.02459	3.67834	0.538021	0.652083	2.33284	2.05997	34.5262	35.1666	40.9937	29.198	35.1499	45.5286	43.1895	24.8138	33.7436	35.2924	-3.85458	1.36826e-31
ENSG00000166387	PPFIBP2	protein_coding	7.97088	11.1135	12.7993	6.30984	8.12379	7.00988	9.99556	49.3868	37.5734	43.7184	35.327	41.085	48.9318	38.7591	36.6674	37.2956	40.7236	-1.38363	1.37407e-31
ENSG00000181894	ZNF329	protein_coding	3.72861	5.07452	4.07204	4.51053	3.4714	4.584	2.60064	27.3694	22.6918	26.4149	19.845	24.9244	31.9324	21.8991	18.3888	31.2085	27.3882	-1.83801	1.41035e-31
ENSG00000102241	HTATSF1	protein_coding	64.5773	69.0614	92.5698	74.9575	69.1844	74.7876	63.0956	58.7126	64.1986	62.3791	80.8928	74.2217	57.8345	59.0034	56.5543	56.7299	59.3627	1.0125	1.48172e-31
ENSG00000165525	NEMF	protein_coding	46.1917	60.1748	49.1519	50.3943	58.8684	57.2832	73.8919	41.1533	44.2903	36.9286	47.2475	48.3052	40.929	39.1812	41.5878	36.7646	42.623	1.25299	1.52256e-31
ENSG00000115145	STAM2	protein_coding	37.1062	36.1523	22.789	42.1658	27.3628	45.0453	50.3559	17.8515	20.6464	16.9542	18.4861	15.5156	18.4072	14.685	18.4046	17.0879	18.0329	1.91816	1.62457e-31
ENSG00000165997	ARL5B	protein_coding	40.8704	30.8255	31.9115	29.4406	27.2245	24.911	31.5465	20.2247	20.2774	16.7975	20.0168	15.733	20.3984	13.5186	17.7503	12.5833	19.0199	1.63717	1.6801e-31
ENSG00000015568	RGPD5	protein_coding	7.77529	7.83881	10.4339	7.61307	7.48332	9.1264	9.14709	7.4981	5.23979	6.87075	7.02457	8.19281	5.84843	6.61111	6.6163	5.585	8.23036	1.13372	1.69998e-31
ENSG00000187866	FAM122A	protein_coding	33.5375	38.4709	41.3761	20.2139	33.3557	22.8404	18.5899	142.942	193.521	155.221	149.385	190.023	161.92	191.158	169.234	154.282	140.255	-1.67616	1.81136e-31
ENSG00000196976	LAGE3	protein_coding	448.977	643.168	563.562	598.859	498.379	439.699	522.263	178.146	307.186	272.81	328.866	375.316	244.862	325.874	355.426	231.021	278.195	1.69298	1.86762e-31
ENSG00000123545	NDUFAF4	protein_coding	16.1995	29.093	32.1643	15.0588	28.8846	24.4044	22.7547	114.666	129.491	129.485	104.821	104.045	88.382	109.572	106.874	114.277	118.006	-1.431	1.97068e-31
ENSG00000108883	EFTUD2	protein_coding	2.18572	5.45905	7.60456	3.28622	5.94781	5.17961	3.44244	29.5239	29.5602	33.6345	26.9612	26.9927	37.6883	24.3817	27.3392	31.9876	29.2198	-1.88016	1.98452e-31
ENSG00000136451	VEZF1	protein_coding	52.3737	59.7266	90.4542	44.0294	55.1676	54.2431	45.8484	52.5049	30.7704	43.4346	44.366	39.993	41.5134	34.7078	35.5718	40.2374	37.3794	1.30661	2.10245e-31
ENSG00000105968	H2AFV	protein_coding	1.4486	1.00861	2.0255	0.866502	0.894091	3.26722	0.664586	14.8003	24.9291	16.9809	20.2071	26.7451	15.8067	16.28	19.6428	14.3034	17.5554	-2.91518	2.14163e-31
ENSG00000182923	CEP63	protein_coding	14.2531	16.2199	22.9339	13.7187	13.5947	15.1119	19.6417	13.2605	10.7713	15.6896	13.452	14.6245	12.0518	12.2287	12.036	11.2497	12.0696	1.17318	2.46573e-31
ENSG00000112584	FAM120B	protein_coding	61.2856	59.4341	105.748	65.5974	78.9368	75.2227	75.2855	54.4203	46.3351	62.7439	40.2855	52.6438	62.5872	50.6771	36.0159	55.6924	55.1468	1.32582	2.59429e-31
ENSG00000113368	LMNB1	protein_coding	7.48273	9.00931	9.70822	11.6635	8.27858	7.75926	11.2292	3.19162	3.63438	3.55485	3.11674	3.94971	1.81733	4.17737	3.36615	2.08655	2.44465	2.39271	2.60241e-31
ENSG00000185946	RNPC3	protein_coding	13.2174	22.0051	20.1524	17.4429	18.0345	14.8334	24.2059	7.52544	10.2404	13.0556	7.87359	12.4548	9.30108	8.0896	8.96647	11.2338	10.5554	1.71953	2.62847e-31
ENSG00000155508	CNOT8	protein_coding	225.53	185.112	226.55	241.394	194.715	219.285	204.905	158.121	142.882	176.882	120.038	120.526	153.682	176.909	136.773	161.269	147.914	1.33438	3.06238e-31
ENSG00000258588	TRIM6-TRIM34	protein_coding	49.2457	38.1718	65.5455	33.7159	57.251	39.6439	38.6427	13.3398	17.5875	11.2042	7.42966	4.44106	16.6343	6.20658	5.3257	11.8348	11.6593	2.91621	3.1107e-31
ENSG00000205707	ETFRF1	protein_coding	6.97426	9.29561	17.7351	4.961	13.3442	8.16516	10.1914	67.5696	85.3077	75.5122	58.1424	59.6288	60.4732	78.3797	73.7527	71.1236	63.6661	-2.01367	3.12216e-31
ENSG00000154144	TBRG1	protein_coding	18.3147	18.3938	37.7503	18.9947	23.21	26.5193	19.1146	11.424	13.747	12.1103	16.6365	16.5602	12.5174	16.3884	13.9319	15.5388	11.0715	1.50826	3.17989e-31
ENSG00000186812	ZNF397	protein_coding	32.7209	34.233	53.6711	36.9829	36.6084	36.6949	40.0777	25.0328	26.3517	34.7558	29.3635	29.7838	23.5839	35.3539	28.6848	34.0764	30.4085	1.18048	3.68954e-31
ENSG00000126106	TMEM53	protein_coding	2.30579	4.77188	5.29441	1.59283	3.17966	1.96241	1.18173	30.3908	20.664	30.1946	32.0361	32.9547	28.1335	26.3751	31.5868	27.131	29.8887	-2.54794	3.8749e-31
ENSG00000137513	NARS2	protein_coding	168.73	173.387	138.161	160.957	162.597	250.665	187.639	124.403	97.002	132.176	91.915	103.957	135.819	105.446	93.4744	115.186	128.45	1.47238	4.18622e-31
ENSG00000174943	KCTD13	protein_coding	43.7785	52.5192	63.0548	51.5613	38.9925	37.4696	35.6761	26.0011	32.6898	24.9511	24.6126	29.7432	33.9599	34.7625	29.7921	26.9746	31.3426	1.45182	4.22176e-31
ENSG00000138382	METTL5	protein_coding	3.17577	4.4981	5.59574	2.48442	7.69836	6.77997	3.38644	50.3149	41.4258	35.3284	40.1645	39.4232	33.415	29.5342	40.2529	28.2746	40.5996	-2.19576	4.39487e-31
ENSG00000198034	RPS4X	protein_coding	145.571	184.651	217.113	154.109	189.961	180.696	164.01	145.3	145.571	124.033	169.074	134.169	98.0212	147.816	156.809	133.925	148.138	1.1316	4.49637e-31
ENSG00000161179	YDJC	protein_coding	1.5815	1.56047	3.21733	1.26815	0.403462	1.14796	0.266575	19.424	22.837	23.8871	25.9031	29.2406	24.7126	21.7127	20.7544	24.914	20.0908	-3.34327	4.56806e-31
ENSG00000113318	MSH3	protein_coding	142.753	137.992	138.724	146.863	132.42	177.964	159.031	79.486	114.225	75.1282	83.5317	85.4193	82.6862	40.5421	89.2054	75.5594	77.8742	1.69883	4.65668e-31
ENSG00000066777	ARFGEF1	protein_coding	17.7489	15.9842	16.7465	17.6595	21.4795	20.7133	19.2162	10.7696	11.1881	10.3745	16.267	11.3308	7.99476	8.85529	12.9098	11.263	11.3729	1.54001	4.75498e-31
ENSG00000140955	ADAD2	protein_coding	3.45479	2.16382	8.61061	2.11017	6.1684	2.3049	4.43574	39.2784	41.5007	35.5065	44.7582	58.0592	41.547	36.9514	45.071	40.6391	38.6782	-2.56687	4.89003e-31
ENSG00000163939	PBRM1	protein_coding	21.6767	34.0338	34.6608	28.6394	31.1785	30.9664	37.1724	15.006	19.7163	15.7265	22.9887	18.5721	11.3586	21.5635	19.3843	15.2116	15.1647	1.64122	5.07308e-31
ENSG00000070785	EIF2B3	protein_coding	11.9383	14.778	16.6193	16.6939	17.4619	13.3687	20.8358	77.2196	66.9364	81.4917	69.421	69.3076	84.0726	67.7461	62.0329	76.9109	79.7086	-1.38397	5.2112e-31
ENSG00000163517	HDAC11	protein_coding	0.360598	0.588646	1.69175	0.765399	0.541138	0.407565	0.312847	9.79693	9.95469	11.1961	8.63143	18.7945	16.0788	7.2531	7.33972	13.4969	13.2268	-3.34816	5.43715e-31
ENSG00000198740	ZNF652	protein_coding	68.0611	62.6922	75.7298	72.0952	62.8552	86.6743	74.541	45.8048	47.319	48.6141	52.4225	50.6203	32.8765	62.4698	50.8274	38.3823	41.5438	1.41874	5.48898e-31
ENSG00000240230	COX19	protein_coding	1.5863	1.1379	2.59756	3.37873	1.22951	2.04607	0.47001	32.2328	25.2305	25.9642	24.851	31.1437	38.4953	16.3962	25.7083	22.2678	34.0469	-3.13474	5.58283e-31
ENSG00000145569	OTULINL	protein_coding	14.0747	14.1908	15.8678	22.7963	12.2301	19.7853	13.2833	7.88952	9.10366	8.25518	8.78588	7.04307	5.72894	7.89081	8.72593	6.50284	8.9327	1.84757	5.5898e-31
ENSG00000111247	RAD51AP1	protein_coding	141.756	149.221	184.56	108.782	160.642	174.655	172.141	129.775	156.65	122.345	133.129	132.13	102.12	112.334	133.584	112.262	142.689	1.08785	5.75608e-31
ENSG00000185619	PCGF3	protein_coding	16.9613	24.1759	20.348	14.3196	16.0279	15.2022	18.1047	71.3148	83.8986	77.6646	59.5704	94.3704	94.2171	82.4718	65.7473	76.7504	91.7178	-1.3484	5.79152e-31
ENSG00000183054	RGPD6	protein_coding	8.04528	8.16624	10.9762	7.93032	7.87839	9.59361	9.54714	7.8518	5.46205	7.24399	7.2955	8.55059	6.10396	6.98171	6.96631	5.77391	8.58911	1.13292	5.96836e-31
ENSG00000186352	ANKRD37	protein_coding	223.049	215.586	266.698	294.702	236.205	315.69	183.771	144.04	156.785	158.637	122.63	147.811	189.716	184.035	162.208	117.233	152.85	1.50182	6.20041e-31
ENSG00000162601	MYSM1	protein_coding	5.09316	6.65224	5.75018	2.90868	6.67293	5.20191	4.4743	3.25267	2.16058	2.54199	3.18369	2.6107	2.11217	2.74011	2.9275	2.91266	2.58864	1.75488	6.4758e-31
ENSG00000166123	GPT2	protein_coding	8.80759	15.1832	18.8894	9.84203	15.3133	9.96022	11.0058	54.0919	49.3898	52.1187	60.113	71.3041	57.0778	57.2514	60.0809	51.4223	57.4166	-1.37453	6.56803e-31
ENSG00000145354	CISD2	protein_coding	5.46756	9.15661	7.79379	6.11061	7.39016	6.91787	6.12806	25.3533	26.9993	27.3298	24.1544	28.2489	24.494	29.1666	24.4911	30.4667	29.3624	-1.14447	6.91219e-31
ENSG00000119048	UBE2B	protein_coding	24.598	31.0998	36.2091	19.9455	33.7906	37.277	26.7388	125.561	147.975	127.673	114.385	127.76	96.3769	102.798	112.364	114.493	115.537	-1.19215	7.11746e-31
ENSG00000104213	PDGFRL	protein_coding	53.6137	39.0564	43.3371	36.2874	45.729	57.181	36.6353	230.799	199.779	246.359	216.04	177.811	193.577	241.713	236.824	189.976	173.159	-1.43385	7.48659e-31
ENSG00000115816	CEBPZ	protein_coding	50.0449	61.8608	55.107	48.2931	49.0992	43.5055	52.8882	46.1406	36.8778	35.9609	40.1001	36.6507	44.0968	27.4362	33.2827	36.6935	37.6069	1.27591	7.59718e-31
ENSG00000064419	TNPO3	protein_coding	253.642	191.115	255.549	217.32	168.897	316.624	301.208	181.938	136.331	170.372	137.816	126.364	165.538	160.749	153.452	158.713	147.905	1.4705	8.64853e-31
ENSG00000099875	MKNK2	protein_coding	29.2644	45.4562	55.5171	35.0415	40.2564	31.4199	32.4193	24.8682	23.4142	27.4687	24.9408	36.6269	22.6249	21.5542	23.7228	28.896	28.7814	1.34992	8.92942e-31
ENSG00000182180	MRPS16	protein_coding	27.7991	26.2458	31.7652	31.4862	27.1435	29.6319	23.1778	24.9001	22.3543	17.1994	19.1995	22.4244	19.9831	18.3963	20.1035	21.439	19.9953	1.2652	9.64393e-31
ENSG00000118193	KIF14	protein_coding	43.3549	46.359	38.0684	42.9833	31.6451	41.3267	47.1163	16.7996	32.0957	20.6502	26.1772	30.3077	21.1339	22.6518	19.7685	21.1523	27.004	1.63299	9.86102e-31
ENSG00000198824	CHAMP1	protein_coding	51.7344	68.508	78.8028	49.8148	71.0193	52.9249	48.6101	27.1768	32.7889	27.7343	38.9453	29.047	20.5005	42.7098	37.2532	25.3066	22.8075	1.77683	9.88891e-31
ENSG00000135900	MRPL44	protein_coding	350.809	288.589	439.816	406.28	396.434	405.539	330.055	288.419	318.671	322.838	238.496	228.291	275.756	272.191	309.743	281.52	287.685	1.21365	1.17478e-30
ENSG00000198746	GPATCH3	protein_coding	1.99386	6.66029	9.10341	2.69798	6.57019	4.62917	3.83343	50.6106	42.1208	57.9504	33.1911	50.5486	69.3789	47.3386	39.0955	60.2959	57.4668	-2.56084	1.27075e-30
ENSG00000115239	ASB3	protein_coding	38.1285	33.5495	35.0443	32.8167	34.5394	45.2032	40.6713	29.0594	24.256	21.9437	20.367	16.9415	24.4899	28.4476	25.129	23.2644	22.5701	1.45984	1.41584e-30
ENSG00000231500	RPS18	protein_coding	217.802	265.586	310.566	202.118	277.178	265.689	212.307	132.066	173.109	136.334	205.517	179.333	141.729	232.013	184.612	166.142	166.837	1.33785	1.43448e-30
ENSG00000107295	SH3GL2	protein_coding	1.93652	7.3263	3.81001	3.42777	2.10226	4.79401	2.69119	60.2262	61.7002	114.539	25.7009	74.1751	119.119	47.3169	37.5962	122.751	102.875	-3.55635	1.55463e-30
ENSG00000179454	KLHL28	protein_coding	25.6649	27.3673	33.9375	22.3921	31.9107	24.9762	27.8338	23.8229	23.9728	19.7477	21.4342	23.2037	15.0709	22.4794	19.4918	17.9078	18.2697	1.23492	1.57251e-30
ENSG00000163803	PLB1	protein_coding	2.54083	3.28758	2.72818	2.70188	3.34519	3.33176	3.1523	25.4752	21.6766	13.3362	15.3006	14.2683	24.5917	20.8694	18.9424	22.7714	30.4214	-1.97342	1.61386e-30
[truncated: 5,007 more rows]

## Sheet: Table S2
Table S2. Differentially expressed transcripts (>2-fold change in expression) in the arrested 1-cell embryos of patients with TRIP13 variants.
GeneID	gene_name	gene_biotype	Patient 1-1-cell-#1	Patient 1-1-cell-#2	Patient 1-1-cell-#3	Patient 2-1-cell-#1	Patient 2-1-cell-#2	Patient 2-1-cell-#3	Control-1-cell-#1	Control-1-cell-#2	Control-1-cell-#3	Control-1-cell-#4	Control-1-cell-#5	Control-1-cell-#6	log2FoldChange	qvalue
ENSG00000286239	AC093884.1	protein_coding	419.664	325.273	259.175	300.171	454.126	220.793	6.89787	5.134	10.6715	8.52255	8.08063	9.73664	5.88531	2.36822e-95
ENSG00000137434	C6orf52	protein_coding	15.6525	16.2265	9.84618	11.5606	19.9386	21.3951	741.628	741.438	410.829	957.119	1570.02	1078.73	-5.37096	6.50803e-58
ENSG00000264522	OTUD7B	protein_coding	5.21729	4.03976	6.9305	12.4464	4.31549	4.86284	0	0	0	0	0	0	14.11	5.10444e-41
ENSG00000204673	AKT1S1	protein_coding	4.25621	3.00037	3.31337	3.64013	5.42511	5.31029	0	0	0	0	0	0	12.305	9.69817e-40
ENSG00000187189	TSPYL4	protein_coding	6.68048	15.2882	5.54731	23.2861	17.0914	8.15248	0	0	0	0	0	0	13.4614	4.09986e-37
ENSG00000085449	WDFY1	protein_coding	0.704862	2.66066	1.05792	4.59719	3.53885	2.8081	318.394	110.526	202.6	139.898	270.721	469.113	-6.11427	1.64554e-34
ENSG00000203663	OR2L2	protein_coding	0	0	0	0	0	0	31.1334	106.457	132.684	76.3088	18.8826	49.0293	-13.34	2.846e-34
ENSG00000101052	IFT52	protein_coding	1.76314	3.19324	1.53675	2.10001	7.46922	3.88068	63.1059	132.558	84.6702	116.124	86.9003	83.6317	-4.43622	3.52391e-34
ENSG00000110455	ACCS	protein_coding	0	0	0	0.247229	0	0	439.7	697.488	578.453	927.028	677.482	698.665	-13.4265	5.50058e-34
ENSG00000143933	CALM2	protein_coding	23.6119	14.9385	29.4626	31.8225	42.9661	41.7098	1563.43	821.967	789.216	1202.47	648.764	696.425	-4.53704	5.90704e-31
ENSG00000175600	SUGCT	protein_coding	24.7854	29.4696	25.5981	35.0703	43.7708	44.0011	657.232	679.733	306.267	469.911	911.965	584.679	-3.67855	5.98748e-31
ENSG00000166347	CYB5A	protein_coding	2.45821	1.22432	1.57553	1.90508	3.0202	2.32101	25.0804	18.1533	19.3999	23.9203	16.2389	29.1528	-2.92542	1.73419e-30
ENSG00000147684	NDUFB9	protein_coding	2.82477	2.18723	1.85181	4.03098	5.54243	4.77175	71.5373	93.7248	47.1876	63.8178	201.572	109.764	-4.34423	3.80106e-30
ENSG00000132963	POMP	protein_coding	5.0801	5.03367	2.25823	3.19114	10.6824	2.86619	136.779	164.003	105.428	147.21	88.7217	150.938	-4.33661	4.97197e-30
ENSG00000141378	PTRH2	protein_coding	2.55426	1.52626	0.612097	0.98427	1.83572	1.64862	74.0884	117.417	59.6786	65.3057	24.2502	62.2391	-5.01359	2.23254e-28
ENSG00000147604	RPL7	protein_coding	25.6991	8.5465	4.00185	3.57931	15.2045	12.5837	550.01	557.25	369.003	531.239	1211.72	917.97	-5.42615	3.26773e-28
ENSG00000119669	IRF2BPL	protein_coding	2.49102	2.90424	2.85778	3.253	2.46353	2.82725	0	0	0	0	0	0	11.3624	3.66076e-28
ENSG00000165434	PGM2L1	protein_coding	4.68042	3.72124	2.71134	3.7567	1.38459	1.47015	0	0	0.00310258	0	0	0	12.0948	6.31806e-28
ENSG00000155368	DBI	protein_coding	2.91964	5.36912	4.02737	7.79212	9.95948	5.05555	139.701	104.559	77.6356	175.16	115.167	151.318	-3.97107	6.37398e-28
ENSG00000197321	SVIL	protein_coding	0.798613	0.476989	0.322178	1.08433	1.78497	1.89192	70.51	29.5537	41.0992	75.6025	35.0127	23.2822	-5.15634	1.25549e-26
ENSG00000198925	ATG9A	protein_coding	4.15666	8.18525	1.35541	15.9428	7.72195	8.17514	0	0	0.0115355	0	0	0	11.921	3.08389e-26
ENSG00000204361	NXPE2	protein_coding	0	0	0	0	0	0	15.8967	14.8903	79.7568	78.357	24.2885	51.2362	-11.4349	2.36666e-24
ENSG00000222011	FAM185A	protein_coding	0.335534	0.137119	0	0.895494	0	1.2035	1025.51	400.577	285.078	158.477	269.278	261.204	-9.59078	6.18035e-24
ENSG00000144048	DUSP11	protein_coding	1.80861	2.53407	2.42776	2.25674	6.98793	3.99454	39.2818	61.8577	61.7283	54.8892	30.3112	45.6679	-3.45222	7.05342e-24
ENSG00000187912	CLEC17A	protein_coding	0	0	0	0	0	0	9.48336	10.1259	9.09446	13.9952	12.7985	24.6648	-9.95883	1.05927e-23
ENSG00000251349	MSANTD3-TMEFF1	protein_coding	0	0	0	0	0	0	68.9295	54.5484	24.5604	32.8718	17.0056	14.8765	-11.4067	1.46665e-23
ENSG00000211747	TRBV20-1	TR_V_gene	13.5491	48.9266	23.7398	25.8205	28.9017	24.1315	0	0	0.065973	0	0	0	10.8595	8.79229e-23
ENSG00000166535	A2ML1	protein_coding	2.04734	1.69076	1.04856	2.09559	2.15128	2.69048	7.56106	10.1848	11.5064	10.7274	9.16758	11.3396	-1.8809	3.01975e-22
ENSG00000148158	SNX30	protein_coding	5.115	6.87014	7.08117	9.15835	5.48396	8.28801	107.464	140.209	175.272	161.55	73.4161	100.247	-3.61627	3.24855e-22
ENSG00000170627	GTSF1	protein_coding	32.3282	15.7646	10.6626	11.0026	72.3959	43.8834	907.162	883.978	408.562	524.152	779.531	926.575	-4.25766	3.316e-22
ENSG00000139318	DUSP6	protein_coding	0	0	0	2.15889	11.6498	10.4478	0	0	0	0	0	0	25.457	7.95167e-22
ENSG00000282034	AC106886.5	protein_coding	0	0	0	0.294521	5.66744	3.18682	0	0	0	0	0	0	25.5983	1.2856e-21
ENSG00000174948	GPR149	protein_coding	0	0	0	0	0	0	11.575	4.97467	0.20705	0	0.0507247	0	-24.1374	2.15878e-21
ENSG00000176386	CDC26	protein_coding	3.29316	0.424984	2.04524	0.662328	1.61536	2.21876	132.728	79.5569	37.9228	120.747	158.566	90.1369	-5.42445	4.89524e-21
ENSG00000186010	NDUFA13	protein_coding	1.05198	4.6982	4.47031	3.19955	2.63646	7.77885	191.518	168.504	78.3498	132.515	326.443	204.779	-4.98164	5.7178e-21
ENSG00000120685	PROSER1	protein_coding	1778.42	1937.02	1260.48	1599.97	2533.53	2304.05	451.895	474.056	646.102	689.061	600.807	1169.09	2.04397	7.21747e-21
ENSG00000285245	AL162417.1	protein_coding	1.37303	1.11098	0.783088	2.03875	1.53558	2.99563	0	0	0	0	0	0	10.2868	7.98024e-21
ENSG00000101126	ADNP	protein_coding	4.03879	3.35517	3.18906	2.18505	4.56055	9.07207	0	0	0.0452015	0	0.0110738	0	9.30377	8.66669e-21
ENSG00000266472	MRPS21	protein_coding	8.74194	2.20429	1.2803	2.09844	7.06991	8.41981	88.2212	95.1077	79.1503	142.86	211.847	184.001	-4.34582	4.12297e-20
ENSG00000088986	DYNLL1	protein_coding	3.22823	1.82992	2.79897	3.7899	5.10009	5.1391	52.7287	35.3171	25.2947	29.9023	61.6317	87.6562	-3.24655	1.54994e-19
ENSG00000182004	SNRPE	protein_coding	25.631	12.1734	19.4802	33.5382	82.4327	39.2575	860.646	371.433	367.112	714.704	610.223	737.325	-3.76219	1.81534e-19
ENSG00000285292	ABCF2	protein_coding	0	0	0	0	0	0	12.4787	3.17884	27.2344	34.9407	124.31	58.1516	-11.6059	2.50576e-19
ENSG00000283562	IGHVIII-44	IG_V_pseudogene	0	0	0	0	0	0	28.682	53.6053	78.0636	62.7044	100.566	71.2959	-9.32181	2.97675e-19
ENSG00000165629	ATP5F1C	protein_coding	9.65396	5.13414	2.81759	4.28349	8.16846	19.9224	283.45	146.505	190.256	193.286	113.049	136.584	-4.09134	5.31029e-19
ENSG00000125534	PPDPF	protein_coding	111.403	235.369	135.2	139.459	100.431	129.064	0.0865044	1.36787	3.41556	6.37388	1.73059	2.23455	6.44518	5.31029e-19
ENSG00000221944	TIGD1	protein_coding	0	0	0	0	0	0	4.28227	0	0	26.6363	0.0902742	0.0245727	-23.9845	1.634e-18
ENSG00000164258	NDUFS4	protein_coding	9.09952	4.14359	1.78958	8.51565	11.3075	12.2514	107.797	95.2065	58.6248	98.1647	111.601	138.943	-3.30514	1.76352e-18
ENSG00000164929	BAALC	protein_coding	6.36838	4.77819	7.41454	4.03277	9.04953	7.93964	324.057	284.804	141.412	169.879	82.4899	89.8025	-4.3504	3.63829e-18
ENSG00000183324	REC114	protein_coding	89.466	85.1436	74.8172	150.564	184.187	153.631	1590.23	3630.14	1027.95	1896.45	1036.3	1597.73	-3.43965	4.78544e-18
ENSG00000188167	TMPPE	protein_coding	0.63721	2.34362	1.55488	0.876081	1.88901	1.261	0	0	0	0	0	0	10.4514	5.89124e-18
ENSG00000136715	SAP130	protein_coding	201.412	449.813	231.641	372.72	307.982	234.483	12.9284	27.4847	45.7645	48.6405	34.203	60.7438	3.61046	6.41626e-18
ENSG00000181090	EHMT1	protein_coding	15.6959	21.2329	14.3567	27.6603	20.307	21.1929	3.31848	5.36931	4.61359	5.1827	7.53916	7.61823	2.41174	1.45165e-17
ENSG00000132670	PTPRA	protein_coding	37.3818	95.0916	53.8177	53.888	58.0615	53.8264	3.21363	3.40924	10.389	1.99619	7.59074	5.62088	4.08945	1.97622e-17
ENSG00000127526	SLC35E1	protein_coding	1.50728	1.16349	0.905768	1.49328	1.02527	0.963197	0	0.00878138	0.026163	0	0	0	8.08425	3.07109e-17
ENSG00000164151	ICE1	protein_coding	43.5515	48.508	54.8808	57.8762	58.0328	69.4445	6.93233	6.97609	9.22771	4.05902	15.2488	17.7355	3.07229	3.31834e-17
ENSG00000140264	SERF2	protein_coding	5.77462	3.34454	4.88861	3.47745	12.7088	11.6228	55.5561	74.4896	96.2373	130.125	232.046	90.0117	-3.61069	3.8164e-17
ENSG00000140319	SRP14	protein_coding	32.3067	17.4272	7.03794	10.202	41.4721	37.4007	575.607	373.074	198.901	298.958	572.079	490.082	-3.74995	6.50014e-17
ENSG00000040633	PHF23	protein_coding	3.61101	0.775871	1.50088	1.66643	1.1429	4.88982	0	0	0	0	0	0	10.3237	8.8576e-17
ENSG00000129055	ANAPC13	protein_coding	3.53658	5.65765	1.6116	1.69519	3.73584	3.79271	136.112	115.075	88.5089	67.9397	32.0089	64.4299	-4.1918	2.92275e-16
ENSG00000189337	KAZN	protein_coding	0.212879	0.539968	0.137149	0.833515	0.627799	0.269651	10.5789	9.98349	9.1963	6.03496	13.3671	8.4104	-3.97457	3.21793e-16
ENSG00000256060	TRAPPC2B	protein_coding	1.15179	0.806896	0.215733	0.0598825	0.24055	0.366318	118.244	68.4854	20.7987	34.7796	24.3831	40.1106	-6.28744	3.53119e-16
ENSG00000152154	TMEM178A	protein_coding	0.0823149	0.0504582	0	0	0.0451274	0	9.42089	11.1744	6.39287	12.6025	3.6292	21.8155	-7.99093	3.55146e-16
ENSG00000108312	UBTF	protein_coding	14.5781	17.3374	14.278	23.6365	14.5486	15.8713	1.51533	1.19464	2.03387	4.02305	3.30082	3.61031	3.27423	4.3222e-16
ENSG00000162949	CAPN13	protein_coding	3.41032	2.01841	1.38766	1.81891	2.77222	5.32341	59.0591	23.3263	28.4226	62.3955	61.9112	28.6302	-3.59664	4.67652e-16
ENSG00000099958	DERL3	protein_coding	1.92976	0.460026	0.36898	0.175577	2.93875	2.92382	92.6569	133.201	28.1656	98.2914	55.4286	40.0228	-5.44477	1.13011e-15
ENSG00000114902	SPCS1	protein_coding	5.40395	2.046	1.38709	4.51182	8.51748	8.53657	47.5397	56.7034	34.0892	60.092	44.5634	60.5641	-2.97145	1.30492e-15
ENSG00000138279	ANXA7	protein_coding	111.091	71.0828	56.8397	95.5569	112.958	77.7182	1889.09	2597.1	2444.96	1910.04	521.805	751.842	-3.81448	1.52219e-15
ENSG00000185189	NRBP2	protein_coding	0	0	0	0	0	0	0	0.285439	0	0	6.46814	17.8512	-23.8904	1.52219e-15
ENSG00000166171	DPCD	protein_coding	2.46682	3.7619	1.95241	1.05104	3.95819	2.87989	29.4114	68.6916	34.7393	38.7976	51.6444	27.8295	-3.47368	1.79829e-15
ENSG00000139436	GIT2	protein_coding	181.145	389.315	269.397	423.814	339.455	254.912	32.9838	51.8205	76.1249	67.7869	79.519	89.9821	2.83887	1.79829e-15
ENSG00000140830	TXNL4B	protein_coding	6.12002	7.74121	5.34939	7.6718	10.9354	22.0595	140.586	80.978	104.01	104.296	69.0033	93.3875	-2.9282	2.29963e-15
ENSG00000014641	MDH1	protein_coding	4.32247	1.99972	1.14281	4.67479	9.5906	11.3026	130.141	92.7787	101.365	139.816	61.1463	63.505	-3.90192	2.444e-15
ENSG00000082515	MRPL22	protein_coding	0.405883	0.734558	1.88157	0.654168	1.46225	1.65663	78.5955	37.5415	18.3958	63.5809	20.7444	40.6283	-4.76145	2.48115e-15
ENSG00000180479	ZNF571	protein_coding	4.3594	3.93808	4.02892	6.7279	6.64874	12.4418	105.469	84.6813	87.8061	107.334	37.9498	52.3771	-3.25387	2.78381e-15
ENSG00000175782	SLC35E3	protein_coding	0.371739	1.20034	0.520002	0.800302	0.884082	1.04325	0	0	0.0210325	0.00431742	0.0144275	0	7.45927	4.85263e-15
ENSG00000101079	NDRG3	protein_coding	248.798	525.369	229.615	493.156	296.203	225.082	40.9622	38.4589	53.7833	26.2497	67.5663	86.5349	3.33077	4.85263e-15
ENSG00000155511	GRIA1	protein_coding	2.53746	2.631	1.80503	2.5199	2.64903	2.98984	43.1116	24.0889	24.2359	14.2276	17.5982	39.8624	-2.92252	5.03815e-15
ENSG00000132432	SEC61G	protein_coding	1.38085	1.08345	0	0.301525	2.78585	0.676323	66.0338	27.6987	31.2851	93.9467	128.661	96.0817	-5.79549	5.851e-15
ENSG00000188612	SUMO2	protein_coding	38.7759	20.9751	10.4588	11.9775	88.0312	44.9563	399.961	441.001	311.882	443.245	460.197	594.533	-3.28582	9.91822e-15
ENSG00000131379	C3orf20	protein_coding	0	0	0	0	0	0.0984241	19.4035	10.3387	1.51547	24.6277	14.9842	13.6694	-9.38854	1.23684e-14
ENSG00000164900	GBX1	protein_coding	5.2015	0	0.272791	0.757205	1.90107	3.24243	138.693	311.987	124.403	243.148	103.135	142.447	-6.20732	1.28295e-14
ENSG00000155719	OTOA	protein_coding	1.91659	0.463321	0.783063	0.47156	1.28751	0.811313	20.9214	24.8872	11.2559	34.6136	11.7032	15.5737	-3.92101	1.75997e-14
ENSG00000134955	SLC37A2	protein_coding	0	0	0	0	0	0	3.87938	0	0	0	0	26.5417	-24.8164	2.26742e-14
[truncated: 3,028 more rows]
